# Supplementary material for: The genome of Draba nivalis shows signatures of adaptation to the extreme environmental stresses of the Arctic
Source: Mol Ecol Resour. 2020 Nov 12;21(3):661–76. doi: 10.1111/1755-0998.13280 (PMC7983928; doi:10.1111/1755-0998.13280)
Supplement: Supplementary file 2 — Table S1–14 [file MEN-21-661-s001.xlsx]

## Sheet: Suppl Table 1 Genetic Map
Supplementary Table 1. Genetic Map used for scaffolding the D. nivalis genome assembly
See Supplementary Figure 1 for a graphical representation of this map.
Marker ID	Scaffold Number	SNP Position on Scaffold	Map Position (cM)	Prelimniary Linkage Group Number	Corresponding D. nivalis Chromosome Number
scaffold92:66421	scaffold92	66421	0	5	Dniv1
scaffold92:78389	scaffold92	78389	0.541689	5	Dniv1
scaffold92:329857	scaffold92	329857	1.72941	5	Dniv1
scaffold92:297196	scaffold92	297196	1.83358	5	Dniv1
scaffold92:376281	scaffold92	376281	2.04192	5	Dniv1
scaffold12:5233385	scaffold12	5233385	2.14608	5	Dniv1
scaffold12:5233410	scaffold12	5233410	2.14609	5	Dniv1
scaffold12:5044315	scaffold12	5044315	2.35442	5	Dniv1
scaffold12:5044450	scaffold12	5044450	2.35442	5	Dniv1
scaffold12:4953015	scaffold12	4953015	2.7711	5	Dniv1
scaffold12:4904580	scaffold12	4904580	3.31279	5	Dniv1
scaffold12:4925562	scaffold12	4925562	4.27124	5	Dniv1
scaffold12:4925574	scaffold12	4925574	4.27124	5	Dniv1
scaffold12:4919786	scaffold12	4919786	5.0213	5	Dniv1
scaffold12:4960744	scaffold12	4960744	5.0213	5	Dniv1
scaffold12:4960965	scaffold12	4960965	5.0213	5	Dniv1
scaffold12:4961016	scaffold12	4961016	5.0213	5	Dniv1
scaffold12:4961058	scaffold12	4961058	5.0213	5	Dniv1
scaffold12:4961106	scaffold12	4961106	5.0213	5	Dniv1
scaffold12:4827680	scaffold12	4827680	5.64634	5	Dniv1
scaffold12:4827705	scaffold12	4827705	5.64634	5	Dniv1
scaffold12:4747772	scaffold12	4747772	5.75051	5	Dniv1
scaffold12:4564951	scaffold12	4564951	6.39638	5	Dniv1
scaffold12:4465589	scaffold12	4465589	6.70888	5	Dniv1
scaffold12:4275298	scaffold12	4275298	6.91722	5	Dniv1
scaffold12:4275480	scaffold12	4275480	6.91722	5	Dniv1
scaffold12:4403108	scaffold12	4403108	6.91722	5	Dniv1
scaffold12:4417377	scaffold12	4417377	6.91722	5	Dniv1
scaffold12:4275773	scaffold12	4275773	7.12555	5	Dniv1
scaffold12:4179395	scaffold12	4179395	7.79226	5	Dniv1
scaffold12:4181326	scaffold12	4181326	7.79226	5	Dniv1
scaffold12:4161288	scaffold12	4161288	7.89643	5	Dniv1
scaffold12:4161201	scaffold12	4161201	8.20894	5	Dniv1
scaffold12:4106575	scaffold12	4106575	9.37582	5	Dniv1
scaffold12:4106609	scaffold12	4106609	9.37582	5	Dniv1
scaffold12:3914465	scaffold12	3914465	9.79249	5	Dniv1
scaffold12:3914604	scaffold12	3914604	9.79249	5	Dniv1
scaffold12:3914557	scaffold12	3914557	9.89666	5	Dniv1
scaffold12:3862529	scaffold12	3862529	10.3133	5	Dniv1
scaffold12:3795745	scaffold12	3795745	10.6258	5	Dniv1
scaffold12:3832405	scaffold12	3832405	10.8342	5	Dniv1
scaffold12:3842199	scaffold12	3842199	11.1467	5	Dniv1
scaffold12:3831972	scaffold12	3831972	11.355	5	Dniv1
scaffold12:3439828	scaffold12	3439828	13.1475	5	Dniv1
scaffold12:3380020	scaffold12	3380020	13.3558	5	Dniv1
scaffold12:3420272	scaffold12	3420272	13.3558	5	Dniv1
scaffold12:3320927	scaffold12	3320927	13.5641	5	Dniv1
scaffold12:3206068	scaffold12	3206068	14.21	5	Dniv1
scaffold1231:1369	scaffold1231	1369	14.21	5	Dniv1
scaffold12:3145706	scaffold12	3145706	18.0509	5	Dniv1
scaffold12:3072665	scaffold12	3072665	21.7451	5	Dniv1
scaffold12:2992345	scaffold12	2992345	22.2659	5	Dniv1
scaffold12:2992050	scaffold12	2992050	22.3701	5	Dniv1
scaffold12:2855486	scaffold12	2855486	22.9951	5	Dniv1
scaffold12:2826069	scaffold12	2826069	23.8494	5	Dniv1
scaffold12:2826201	scaffold12	2826201	24.2661	5	Dniv1
scaffold12:2754718	scaffold12	2754718	24.7869	5	Dniv1
scaffold12:2541901	scaffold12	2541901	25.4328	5	Dniv1
scaffold12:2558700	scaffold12	2558700	25.8703	5	Dniv1
scaffold12:2564414	scaffold12	2564414	25.9745	5	Dniv1
scaffold12:2532318	scaffold12	2532318	26.0786	5	Dniv1
scaffold12:2498891	scaffold12	2498891	26.287	5	Dniv1
scaffold12:2490953	scaffold12	2490953	26.5995	5	Dniv1
scaffold12:2491024	scaffold12	2491024	26.5995	5	Dniv1
scaffold12:2447603	scaffold12	2447603	29.6867	5	Dniv1
scaffold12:2198918	scaffold12	2198918	34.325	5	Dniv1
scaffold12:2198900	scaffold12	2198900	36.5556	5	Dniv1
scaffold12:2118412	scaffold12	2118412	38.3689	5	Dniv1
scaffold12:2138008	scaffold12	2138008	38.5773	5	Dniv1
scaffold12:2132285	scaffold12	2132285	38.9939	5	Dniv1
scaffold12:1947517	scaffold12	1947517	40.0358	5	Dniv1
scaffold12:1937990	scaffold12	1937990	40.1399	5	Dniv1
scaffold12:1926829	scaffold12	1926829	40.2441	5	Dniv1
scaffold12:1560546	scaffold12	1560546	42.0574	5	Dniv1
scaffold12:1546660	scaffold12	1546660	42.4741	5	Dniv1
scaffold12:1180450	scaffold12	1180450	45.7705	5	Dniv1
scaffold12:1170991	scaffold12	1170991	45.8747	5	Dniv1
scaffold12:1014907	scaffold12	1014907	46.1872	5	Dniv1
scaffold12:1129927	scaffold12	1129927	46.2913	5	Dniv1
scaffold12:990917	scaffold12	990917	47.2498	5	Dniv1
scaffold12:936979	scaffold12	936979	47.8957	5	Dniv1
scaffold12:893267	scaffold12	893267	48.104	5	Dniv1
scaffold12:873226	scaffold12	873226	48.3123	5	Dniv1
scaffold12:839953	scaffold12	839953	48.4165	5	Dniv1
scaffold12:771032	scaffold12	771032	49.3541	5	Dniv1
scaffold12:787713	scaffold12	787713	49.3541	5	Dniv1
scaffold12:535281	scaffold12	535281	52.5045	5	Dniv1
scaffold12:500186	scaffold12	500186	52.7129	5	Dniv1
scaffold12:518692	scaffold12	518692	52.7129	5	Dniv1
scaffold12:520278	scaffold12	520278	52.7129	5	Dniv1
scaffold12:520416	scaffold12	520416	52.7129	5	Dniv1
scaffold12:428717	scaffold12	428717	53.7755	5	Dniv1
scaffold12:286435	scaffold12	286435	54.3172	5	Dniv1
scaffold12:286357	scaffold12	286357	54.4214	5	Dniv1
scaffold12:301221	scaffold12	301221	55.2548	5	Dniv1
scaffold12:316526	scaffold12	316526	55.6715	5	Dniv1
scaffold12:175536	scaffold12	175536	56.5257	5	Dniv1
scaffold12:125166	scaffold12	125166	57.2758	5	Dniv1
scaffold12:125026	scaffold12	125026	57.4841	5	Dniv1
scaffold12:79830	scaffold12	79830	58.4426	5	Dniv1
scaffold12:88817	scaffold12	88817	58.5468	5	Dniv1
scaffold12:44846	scaffold12	44846	58.7551	5	Dniv1
scaffold70:1038071	scaffold70	1038071	58.7551	5	Dniv1
scaffold70:1056785	scaffold70	1056785	58.8593	5	Dniv1
scaffold70:1011574	scaffold70	1011574	59.0676	5	Dniv1
scaffold70:907812	scaffold70	907812	59.7968	5	Dniv1
scaffold70:907987	scaffold70	907987	59.7968	5	Dniv1
scaffold70:804825	scaffold70	804825	60.3177	5	Dniv1
scaffold70:723625	scaffold70	723625	61.5888	5	Dniv1
scaffold70:502490	scaffold70	502490	62.7557	5	Dniv1
scaffold70:238629	scaffold70	238629	64.569	5	Dniv1
scaffold70:257598	scaffold70	257598	64.569	5	Dniv1
scaffold70:288838	scaffold70	288838	64.7773	5	Dniv1
scaffold70:212127	scaffold70	212127	65.194	5	Dniv1
scaffold70:211700	scaffold70	211700	65.2981	5	Dniv1
scaffold70:167246	scaffold70	167246	65.7148	5	Dniv1
scaffold70:167316	scaffold70	167316	65.819	5	Dniv1
scaffold70:144664	scaffold70	144664	66.444	5	Dniv1
scaffold70:135522	scaffold70	135522	67.2983	5	Dniv1
scaffold70:135571	scaffold70	135571	67.84	5	Dniv1
scaffold70:101879	scaffold70	101879	68.2566	5	Dniv1
scaffold70:101756	scaffold70	101756	68.3608	5	Dniv1
scaffold76:35039	scaffold76	35039	69.5694	5	Dniv1
scaffold76:31903	scaffold76	31903	69.6735	5	Dniv1
scaffold76:212033	scaffold76	212033	70.0902	5	Dniv1
scaffold76:528459	scaffold76	528459	71.2999	5	Dniv1
scaffold76:568735	scaffold76	568735	71.7166	5	Dniv1
scaffold76:710246	scaffold76	710246	72.55	5	Dniv1
scaffold76:710495	scaffold76	710495	72.55	5	Dniv1
scaffold76:672002	scaffold76	672002	72.9666	5	Dniv1
scaffold76:648778	scaffold76	648778	73.5083	5	Dniv1
scaffold83:5657	scaffold83	5657	74.0292	5	Dniv1
scaffold83:5695	scaffold83	5695	74.0292	5	Dniv1
scaffold83:66372	scaffold83	66372	74.4459	5	Dniv1
scaffold83:66483	scaffold83	66483	74.7584	5	Dniv1
scaffold83:121573	scaffold83	121573	75.1751	5	Dniv1
scaffold83:123044	scaffold83	123044	75.1751	5	Dniv1
scaffold83:123520	scaffold83	123520	75.1751	5	Dniv1
scaffold83:121954	scaffold83	121954	75.5084	5	Dniv1
scaffold83:176176	scaffold83	176176	77.3217	5	Dniv1
scaffold83:422191	scaffold83	422191	77.8634	5	Dniv1
scaffold83:477895	scaffold83	477895	77.8634	5	Dniv1
scaffold83:214162	scaffold83	214162	77.9675	5	Dniv1
scaffold83:567067	scaffold83	567067	78.9468	5	Dniv1
scaffold83:567166	scaffold83	567166	79.1552	5	Dniv1
scaffold83:567140	scaffold83	567140	79.4677	5	Dniv1
scaffold83:551484	scaffold83	551484	81.0098	5	Dniv1
scaffold83:565171	scaffold83	565171	82.3018	5	Dniv1
scaffold59:130258	scaffold59	130258	83.5729	5	Dniv1
scaffold59:216959	scaffold59	216959	83.6771	5	Dniv1
scaffold59:380258	scaffold59	380258	84.6355	5	Dniv1
scaffold59:534926	scaffold59	534926	86.5949	5	Dniv1
scaffold59:675114	scaffold59	675114	86.5949	5	Dniv1
scaffold59:622537	scaffold59	622537	87.0324	5	Dniv1
scaffold59:816311	scaffold59	816311	88.1367	5	Dniv1
scaffold59:880300	scaffold59	880300	88.3451	5	Dniv1
scaffold59:970356	scaffold59	970356	89.5536	5	Dniv1
scaffold59:981092	scaffold59	981092	90.0953	5	Dniv1
scaffold59:1004413	scaffold59	1004413	90.0953	5	Dniv1
scaffold59:1314337	scaffold59	1314337	90.9496	5	Dniv1
scaffold59:1314509	scaffold59	1314509	90.9496	5	Dniv1
scaffold59:1314572	scaffold59	1314572	90.9496	5	Dniv1
scaffold59:1324901	scaffold59	1324901	90.9496	5	Dniv1
scaffold59:1325001	scaffold59	1325001	90.9496	5	Dniv1
scaffold59:1324691	scaffold59	1324691	91.1579	5	Dniv1
scaffold59:1324571	scaffold59	1324571	91.2621	5	Dniv1
scaffold59:1406411	scaffold59	1406411	91.4704	5	Dniv1
scaffold59:1406194	scaffold59	1406194	91.4704	5	Dniv1
scaffold71:704257	scaffold71	704257	91.6787	5	Dniv1
scaffold71:683300	scaffold71	683300	92.0954	5	Dniv1
scaffold71:683284	scaffold71	683284	92.0954	5	Dniv1
scaffold71:610243	scaffold71	610243	92.3038	5	Dniv1
scaffold71:610202	scaffold71	610202	92.6163	5	Dniv1
scaffold71:655129	scaffold71	655129	92.8246	5	Dniv1
scaffold71:496318	scaffold71	496318	93.1371	5	Dniv1
scaffold71:167965	scaffold71	167965	94.1168	5	Dniv1
scaffold78:307708	scaffold78	307708	94.9711	5	Dniv1
scaffold78:586870	scaffold78	586870	96.3673	5	Dniv1
scaffold78:586849	scaffold78	586849	96.5756	5	Dniv1
scaffold78:525906	scaffold78	525906	96.9923	5	Dniv1
scaffold78:695641	scaffold78	695641	97.6382	5	Dniv1
scaffold78:729005	scaffold78	729005	97.9507	5	Dniv1
scaffold19:116220	scaffold19	116220	98.4715	5	Dniv1
scaffold19:271379	scaffold19	271379	98.4715	5	Dniv1
scaffold19:145349	scaffold19	145349	99.1174	5	Dniv1
scaffold19:122013	scaffold19	122013	99.8674	5	Dniv1
scaffold19:610953	scaffold19	610953	100.076	5	Dniv1
scaffold19:706954	scaffold19	706954	100.492	5	Dniv1
scaffold19:697184	scaffold19	697184	101.138	5	Dniv1
scaffold19:697092	scaffold19	697092	101.451	5	Dniv1
scaffold19:567629	scaffold19	567629	101.868	5	Dniv1
scaffold19:610568	scaffold19	610568	101.868	5	Dniv1
scaffold19:610735	scaffold19	610735	101.868	5	Dniv1
scaffold19:624110	scaffold19	624110	101.868	5	Dniv1
scaffold19:760890	scaffold19	760890	101.868	5	Dniv1
scaffold19:609172	scaffold19	609172	102.493	5	Dniv1
scaffold19:760853	scaffold19	760853	103.243	5	Dniv1
scaffold19:877177	scaffold19	877177	103.555	5	Dniv1
scaffold19:1023770	scaffold19	1023770	104.076	5	Dniv1
scaffold19:1023966	scaffold19	1023966	104.388	5	Dniv1
scaffold19:1063551	scaffold19	1063551	104.388	5	Dniv1
scaffold19:1063653	scaffold19	1063653	104.388	5	Dniv1
scaffold19:1153317	scaffold19	1153317	104.805	5	Dniv1
scaffold19:1257375	scaffold19	1257375	104.909	5	Dniv1
scaffold19:1275364	scaffold19	1275364	105.013	5	Dniv1
scaffold19:1355485	scaffold19	1355485	105.013	5	Dniv1
scaffold19:1647301	scaffold19	1647301	106.076	5	Dniv1
scaffold19:2150420	scaffold19	2150420	106.493	5	Dniv1
scaffold19:2220772	scaffold19	2220772	106.493	5	Dniv1
scaffold19:2290880	scaffold19	2290880	106.493	5	Dniv1
scaffold19:2525453	scaffold19	2525453	106.493	5	Dniv1
scaffold19:2922386	scaffold19	2922386	107.472	5	Dniv1
scaffold19:2939312	scaffold19	2939312	107.472	5	Dniv1
scaffold366:2226	scaffold366	2226	107.91	5	Dniv1
scaffold19:2880045	scaffold19	2880045	108.535	5	Dniv1
scaffold19:2879378	scaffold19	2879378	108.743	5	Dniv1
scaffold19:3246309	scaffold19	3246309	109.056	5	Dniv1
scaffold19:3163239	scaffold19	3163239	109.264	5	Dniv1
scaffold19:3134060	scaffold19	3134060	109.576	5	Dniv1
scaffold19:2997019	scaffold19	2997019	109.785	5	Dniv1
scaffold19:3084036	scaffold19	3084036	109.785	5	Dniv1
scaffold19:3133908	scaffold19	3133908	109.785	5	Dniv1
scaffold19:3178127	scaffold19	3178127	109.785	5	Dniv1
scaffold19:3200451	scaffold19	3200451	109.785	5	Dniv1
scaffold19:3162986	scaffold19	3162986	110.306	5	Dniv1
scaffold19:3299422	scaffold19	3299422	111.723	5	Dniv1
scaffold19:3299211	scaffold19	3299211	112.681	5	Dniv1
scaffold19:3382467	scaffold19	3382467	112.681	5	Dniv1
scaffold19:3389902	scaffold19	3389902	112.681	5	Dniv1
scaffold19:3307699	scaffold19	3307699	112.785	5	Dniv1
scaffold19:3298038	scaffold19	3298038	112.994	5	Dniv1
scaffold19:3546606	scaffold19	3546606	113.639	5	Dniv1
scaffold19:3445672	scaffold19	3445672	114.077	5	Dniv1
scaffold19:3549857	scaffold19	3549857	114.077	5	Dniv1
scaffold19:3570254	scaffold19	3570254	114.181	5	Dniv1
scaffold19:3414062	scaffold19	3414062	114.389	5	Dniv1
scaffold19:3670716	scaffold19	3670716	114.806	5	Dniv1
scaffold19:3708134	scaffold19	3708134	114.806	5	Dniv1
scaffold19:3753938	scaffold19	3753938	114.806	5	Dniv1
scaffold19:3872384	scaffold19	3872384	114.806	5	Dniv1
scaffold19:3994944	scaffold19	3994944	115.119	5	Dniv1
scaffold19:3933179	scaffold19	3933179	115.223	5	Dniv1
scaffold19:3933347	scaffold19	3933347	115.223	5	Dniv1
scaffold19:3994909	scaffold19	3994909	115.223	5	Dniv1
scaffold19:4039248	scaffold19	4039248	116.285	5	Dniv1
scaffold19:4064861	scaffold19	4064861	117.265	5	Dniv1
scaffold19:4076408	scaffold19	4076408	117.265	5	Dniv1
scaffold19:4030526	scaffold19	4030526	117.806	5	Dniv1
scaffold19:4030443	scaffold19	4030443	118.119	5	Dniv1
scaffold19:4030539	scaffold19	4030539	118.848	5	Dniv1
scaffold19:4076295	scaffold19	4076295	119.702	5	Dniv1
scaffold19:4076271	scaffold19	4076271	119.807	5	Dniv1
scaffold19:4368500	scaffold19	4368500	120.348	5	Dniv1
scaffold19:4368447	scaffold19	4368447	120.452	5	Dniv1
scaffold19:4425116	scaffold19	4425116	120.661	5	Dniv1
scaffold19:4107910	scaffold19	4107910	120.973	5	Dniv1
scaffold19:4039122	scaffold19	4039122	121.702	5	Dniv1
scaffold19:4276279	scaffold19	4276279	122.432	5	Dniv1
scaffold19:4349489	scaffold19	4349489	122.432	5	Dniv1
scaffold19:4601944	scaffold19	4601944	122.744	5	Dniv1
scaffold19:4755214	scaffold19	4755214	122.744	5	Dniv1
scaffold53:1299978	scaffold53	1299978	122.953	5	Dniv1
scaffold53:1213624	scaffold53	1213624	123.161	5	Dniv1
scaffold53:589971	scaffold53	589971	123.911	5	Dniv1
scaffold19:5818176	scaffold19	5818176	124.661	5	Dniv1
scaffold19:5884583	scaffold19	5884583	124.661	5	Dniv1
scaffold53:582977	scaffold53	582977	124.661	5	Dniv1
scaffold53:654117	scaffold53	654117	124.661	5	Dniv1
scaffold53:1434870	scaffold53	1434870	124.661	5	Dniv1
scaffold53:1611149	scaffold53	1611149	124.661	5	Dniv1
scaffold53:376484	scaffold53	376484	125.182	5	Dniv1
scaffold53:480734	scaffold53	480734	125.182	5	Dniv1
scaffold53:481663	scaffold53	481663	125.182	5	Dniv1
scaffold109:62765	scaffold109	62765	125.911	5	Dniv1
scaffold109:84659	scaffold109	84659	125.911	5	Dniv1
scaffold109:137364	scaffold109	137364	125.911	5	Dniv1
scaffold109:137526	scaffold109	137526	125.911	5	Dniv1
scaffold51:1568440	scaffold51	1568440	125.911	5	Dniv1
scaffold53:27109	scaffold53	27109	125.911	5	Dniv1
scaffold53:175813	scaffold53	175813	125.911	5	Dniv1
scaffold109:64517	scaffold109	64517	125.911	5	Dniv1
scaffold109:84825	scaffold109	84825	125.911	5	Dniv1
scaffold109:84607	scaffold109	84607	126.119	5	Dniv1
scaffold109:62872	scaffold109	62872	126.432	5	Dniv1
scaffold109:77201	scaffold109	77201	126.64	5	Dniv1
scaffold53:14753	scaffold53	14753	126.849	5	Dniv1
scaffold109:62266	scaffold109	62266	127.057	5	Dniv1
scaffold53:26905	scaffold53	26905	127.265	5	Dniv1
scaffold51:1627550	scaffold51	1627550	127.494	5	Dniv1
scaffold51:1484355	scaffold51	1484355	127.724	5	Dniv1
scaffold51:1490491	scaffold51	1490491	127.828	5	Dniv1
scaffold51:1490704	scaffold51	1490704	128.349	5	Dniv1
scaffold51:1490787	scaffold51	1490787	128.557	5	Dniv1
scaffold51:1331813	scaffold51	1331813	129.226	5	Dniv1
scaffold51:1331792	scaffold51	1331792	129.33	5	Dniv1
scaffold51:1375318	scaffold51	1375318	130.125	5	Dniv1
scaffold51:1375295	scaffold51	1375295	130.333	5	Dniv1
scaffold51:1331539	scaffold51	1331539	131.188	5	Dniv1
scaffold51:1331575	scaffold51	1331575	131.5	5	Dniv1
scaffold51:1464610	scaffold51	1464610	132.917	5	Dniv1
scaffold51:1464753	scaffold51	1464753	133.355	5	Dniv1
scaffold51:1327957	scaffold51	1327957	134.563	5	Dniv1
scaffold51:1306288	scaffold51	1306288	134.563	5	Dniv1
scaffold51:1328037	scaffold51	1328037	134.563	5	Dniv1
scaffold51:1328391	scaffold51	1328391	134.563	5	Dniv1
scaffold51:1328838	scaffold51	1328838	134.563	5	Dniv1
scaffold51:1328998	scaffold51	1328998	134.563	5	Dniv1
scaffold51:1344718	scaffold51	1344718	134.563	5	Dniv1
scaffold51:1344832	scaffold51	1344832	134.563	5	Dniv1
scaffold51:1440835	scaffold51	1440835	134.563	5	Dniv1
scaffold51:1440900	scaffold51	1440900	134.563	5	Dniv1
scaffold51:1275192	scaffold51	1275192	134.876	5	Dniv1
scaffold51:1184350	scaffold51	1184350	135.397	5	Dniv1
scaffold51:1167197	scaffold51	1167197	135.813	5	Dniv1
scaffold51:879458	scaffold51	879458	136.126	5	Dniv1
scaffold51:879483	scaffold51	879483	136.23	5	Dniv1
scaffold51:880269	scaffold51	880269	138.837	5	Dniv1
scaffold51:880072	scaffold51	880072	139.92	5	Dniv1
scaffold51:879710	scaffold51	879710	142.991	5	Dniv1
scaffold51:871040	scaffold51	871040	144.832	5	Dniv1
scaffold51:787688	scaffold51	787688	145.582	5	Dniv1
scaffold51:787814	scaffold51	787814	145.582	5	Dniv1
scaffold51:862780	scaffold51	862780	145.582	5	Dniv1
scaffold51:921787	scaffold51	921787	145.582	5	Dniv1
scaffold51:921877	scaffold51	921877	145.582	5	Dniv1
scaffold51:926497	scaffold51	926497	145.582	5	Dniv1
scaffold51:997514	scaffold51	997514	145.582	5	Dniv1
scaffold51:787304	scaffold51	787304	145.79	5	Dniv1
scaffold51:787364	scaffold51	787364	145.79	5	Dniv1
scaffold51:787342	scaffold51	787342	145.894	5	Dniv1
scaffold51:853575	scaffold51	853575	146.207	5	Dniv1
scaffold51:1034569	scaffold51	1034569	146.519	5	Dniv1
scaffold51:921982	scaffold51	921982	146.728	5	Dniv1
scaffold51:760825	scaffold51	760825	146.936	5	Dniv1
scaffold51:702690	scaffold51	702690	147.248	5	Dniv1
scaffold51:701741	scaffold51	701741	147.353	5	Dniv1
scaffold51:694983	scaffold51	694983	147.561	5	Dniv1
scaffold51:661330	scaffold51	661330	147.769	5	Dniv1
scaffold51:637353	scaffold51	637353	148.29	5	Dniv1
scaffold51:625015	scaffold51	625015	148.394	5	Dniv1
scaffold51:607644	scaffold51	607644	148.498	5	Dniv1
scaffold51:582577	scaffold51	582577	148.707	5	Dniv1
scaffold51:580073	scaffold51	580073	148.811	5	Dniv1
scaffold51:466314	scaffold51	466314	149.332	5	Dniv1
scaffold51:274019	scaffold51	274019	150.061	5	Dniv1
scaffold51:258333	scaffold51	258333	150.374	5	Dniv1
scaffold51:228276	scaffold51	228276	150.686	5	Dniv1
scaffold51:346573	scaffold51	346573	151.311	5	Dniv1
scaffold51:245909	scaffold51	245909	151.832	5	Dniv1
scaffold51:232750	scaffold51	232750	152.478	5	Dniv1
scaffold51:212190	scaffold51	212190	153.561	5	Dniv1
scaffold51:101336	scaffold51	101336	154.416	5	Dniv1
scaffold51:149575	scaffold51	149575	154.416	5	Dniv1
scaffold62:1250165	scaffold62	1250165	154.957	5	Dniv1
scaffold62:1284996	scaffold62	1284996	154.957	5	Dniv1
scaffold62:1238068	scaffold62	1238068	155.061	5	Dniv1
scaffold62:1010276	scaffold62	1010276	155.374	5	Dniv1
scaffold62:1072807	scaffold62	1072807	155.374	5	Dniv1
scaffold62:1145911	scaffold62	1145911	155.686	5	Dniv1
scaffold62:701766	scaffold62	701766	156.482	5	Dniv1
scaffold62:702947	scaffold62	702947	156.794	5	Dniv1
scaffold62:635086	scaffold62	635086	157.419	5	Dniv1
scaffold62:556794	scaffold62	556794	157.961	5	Dniv1
scaffold62:562738	scaffold62	562738	158.274	5	Dniv1
scaffold62:562777	scaffold62	562777	158.378	5	Dniv1
scaffold62:491399	scaffold62	491399	159.003	5	Dniv1
scaffold62:258062	scaffold62	258062	159.524	5	Dniv1
scaffold62:258007	scaffold62	258007	159.732	5	Dniv1
scaffold62:116690	scaffold62	116690	160.691	5	Dniv1
scaffold66:1172443	scaffold66	1172443	161.441	5	Dniv1
scaffold62:30287	scaffold62	30287	161.545	5	Dniv1
scaffold66:1057709	scaffold66	1057709	161.545	5	Dniv1
scaffold66:1067558	scaffold66	1067558	161.545	5	Dniv1
scaffold66:1081245	scaffold66	1081245	161.545	5	Dniv1
scaffold66:894819	scaffold66	894819	162.628	5	Dniv1
scaffold66:762758	scaffold66	762758	162.837	5	Dniv1
scaffold66:508567	scaffold66	508567	163.774	5	Dniv1
scaffold66:508828	scaffold66	508828	163.878	5	Dniv1
scaffold66:285435	scaffold66	285435	165.358	5	Dniv1
scaffold66:285243	scaffold66	285243	165.67	5	Dniv1
scaffold66:43689	scaffold66	43689	166.296	5	Dniv1
scaffold66:17666	scaffold66	17666	166.608	5	Dniv1
scaffold66:18222	scaffold66	18222	166.608	5	Dniv1
scaffold66:18434	scaffold66	18434	166.608	5	Dniv1
scaffold57:1371136	scaffold57	1371136	167.796	5	Dniv1
scaffold57:1383127	scaffold57	1383127	168.337	5	Dniv1
scaffold57:1270516	scaffold57	1270516	169.65	5	Dniv1
scaffold57:1222940	scaffold57	1222940	170.546	5	Dniv1
scaffold57:1123700	scaffold57	1123700	170.984	5	Dniv1
scaffold57:1123664	scaffold57	1123664	171.296	5	Dniv1
scaffold57:1125648	scaffold57	1125648	171.713	5	Dniv1
scaffold57:886537	scaffold57	886537	172.359	5	Dniv1
scaffold57:1017392	scaffold57	1017392	172.359	5	Dniv1
scaffold57:983542	scaffold57	983542	172.463	5	Dniv1
scaffold57:868852	scaffold57	868852	172.775	5	Dniv1
scaffold57:835635	scaffold57	835635	172.984	5	Dniv1
scaffold57:764501	scaffold57	764501	173.088	5	Dniv1
scaffold57:776033	scaffold57	776033	173.088	5	Dniv1
scaffold57:839751	scaffold57	839751	173.088	5	Dniv1
scaffold57:747613	scaffold57	747613	173.4	5	Dniv1
scaffold57:418848	scaffold57	418848	174.567	5	Dniv1
scaffold57:397363	scaffold57	397363	174.776	5	Dniv1
scaffold57:216830	scaffold57	216830	175.317	5	Dniv1
scaffold57:253956	scaffold57	253956	175.526	5	Dniv1
scaffold57:166493	scaffold57	166493	176.047	5	Dniv1
scaffold57:151829	scaffold57	151829	176.38	5	Dniv1
scaffold57:153084	scaffold57	153084	176.484	5	Dniv1
scaffold72:839258	scaffold72	839258	177.442	5	Dniv1
scaffold72:673623	scaffold72	673623	178.401	5	Dniv1
scaffold72:683308	scaffold72	683308	178.818	5	Dniv1
scaffold72:674107	scaffold72	674107	179.026	5	Dniv1
scaffold72:673507	scaffold72	673507	179.13	5	Dniv1
scaffold72:499898	scaffold72	499898	179.984	5	Dniv1
scaffold72:499976	scaffold72	499976	180.422	5	Dniv1
scaffold72:353866	scaffold72	353866	184.537	5	Dniv1
scaffold72:469567	scaffold72	469567	188.504	5	Dniv1
scaffold72:378711	scaffold72	378711	188.608	5	Dniv1
scaffold72:290939	scaffold72	290939	189.254	5	Dniv1
scaffold72:265859	scaffold72	265859	189.775	5	Dniv1
scaffold72:301423	scaffold72	301423	189.775	5	Dniv1
scaffold72:301716	scaffold72	301716	189.775	5	Dniv1
scaffold72:301718	scaffold72	301718	189.775	5	Dniv1
scaffold72:319090	scaffold72	319090	189.775	5	Dniv1
scaffold72:265638	scaffold72	265638	191.588	5	Dniv1
scaffold72:265781	scaffold72	265781	193.631	5	Dniv1
scaffold72:311236	scaffold72	311236	194.256	5	Dniv1
scaffold72:178715	scaffold72	178715	194.568	5	Dniv1
scaffold72:150664	scaffold72	150664	194.673	5	Dniv1
scaffold72:89563	scaffold72	89563	195.298	5	Dniv1
scaffold72:92232	scaffold72	92232	195.506	5	Dniv1
scaffold42:3348352	scaffold42	3348352	195.714	5	Dniv1
scaffold42:3160569	scaffold42	3160569	196.464	5	Dniv1
scaffold42:2961636	scaffold42	2961636	197.986	5	Dniv1
scaffold42:2966017	scaffold42	2966017	197.986	5	Dniv1
scaffold42:2912695	scaffold42	2912695	198.09	5	Dniv1
scaffold42:2836111	scaffold42	2836111	198.298	5	Dniv1
scaffold4411:399	scaffold4411	399	198.402	5	Dniv1
scaffold42:2837026	scaffold42	2837026	198.611	5	Dniv1
scaffold42:2787921	scaffold42	2787921	198.819	5	Dniv1
scaffold42:2727257	scaffold42	2727257	199.132	5	Dniv1
scaffold42:2675397	scaffold42	2675397	200.674	5	Dniv1
scaffold42:2625920	scaffold42	2625920	202.55	5	Dniv1
scaffold42:2639523	scaffold42	2639523	202.758	5	Dniv1
scaffold42:2639560	scaffold42	2639560	202.862	5	Dniv1
scaffold42:2626115	scaffold42	2626115	202.862	5	Dniv1
scaffold42:2573727	scaffold42	2573727	203.175	5	Dniv1
scaffold42:2436138	scaffold42	2436138	204.341	5	Dniv1
scaffold42:2260930	scaffold42	2260930	204.862	5	Dniv1
scaffold42:2064506	scaffold42	2064506	205.175	5	Dniv1
scaffold42:2120336	scaffold42	2120336	205.591	5	Dniv1
scaffold42:1995232	scaffold42	1995232	206.008	5	Dniv1
scaffold42:1973515	scaffold42	1973515	206.529	5	Dniv1
scaffold42:1733456	scaffold42	1733456	208.885	5	Dniv1
scaffold42:1686860	scaffold42	1686860	208.989	5	Dniv1
scaffold42:1342521	scaffold42	1342521	211.241	5	Dniv1
scaffold42:1317076	scaffold42	1317076	211.657	5	Dniv1
scaffold42:1319865	scaffold42	1319865	211.761	5	Dniv1
scaffold42:975814	scaffold42	975814	213.867	5	Dniv1
scaffold42:975822	scaffold42	975822	214.513	5	Dniv1
scaffold42:955850	scaffold42	955850	214.95	5	Dniv1
scaffold42:1087084	scaffold42	1087084	215.596	5	Dniv1
scaffold42:838022	scaffold42	838022	216.471	5	Dniv1
scaffold42:770413	scaffold42	770413	216.68	5	Dniv1
scaffold42:770480	scaffold42	770480	216.784	5	Dniv1
scaffold42:758922	scaffold42	758922	216.992	5	Dniv1
scaffold42:672540	scaffold42	672540	218.784	5	Dniv1
scaffold42:695539	scaffold42	695539	219.201	5	Dniv1
scaffold42:686035	scaffold42	686035	219.722	5	Dniv1
scaffold42:618418	scaffold42	618418	220.139	5	Dniv1
scaffold42:639078	scaffold42	639078	220.139	5	Dniv1
scaffold42:491208	scaffold42	491208	220.555	5	Dniv1
scaffold42:525346	scaffold42	525346	220.555	5	Dniv1
scaffold42:582136	scaffold42	582136	220.555	5	Dniv1
scaffold42:592322	scaffold42	592322	220.555	5	Dniv1
scaffold42:528919	scaffold42	528919	220.66	5	Dniv1
scaffold42:582042	scaffold42	582042	220.868	5	Dniv1
scaffold42:385512	scaffold42	385512	222.181	5	Dniv1
scaffold42:275979	scaffold42	275979	222.389	5	Dniv1
scaffold42:127806	scaffold42	127806	223.785	5	Dniv1
scaffold42:75169	scaffold42	75169	224.306	5	Dniv1
scaffold42:76995	scaffold42	76995	224.306	5	Dniv1
scaffold42:125847	scaffold42	125847	224.306	5	Dniv1
scaffold42:70099	scaffold42	70099	224.619	5	Dniv1
scaffold42:70153	scaffold42	70153	224.619	5	Dniv1
scaffold42:28975	scaffold42	28975	225.348	5	Dniv1
scaffold20:7699316	scaffold20	7699316	226.181	5	Dniv1
scaffold20:7614769	scaffold20	7614769	226.39	5	Dniv1
scaffold20:7479111	scaffold20	7479111	226.723	5	Dniv1
scaffold20:7420681	scaffold20	7420681	227.035	5	Dniv1
scaffold20:7420601	scaffold20	7420601	227.244	5	Dniv1
scaffold20:7417974	scaffold20	7417974	227.452	5	Dniv1
scaffold20:7396136	scaffold20	7396136	227.869	5	Dniv1
scaffold20:7410455	scaffold20	7410455	228.285	5	Dniv1
scaffold20:7363302	scaffold20	7363302	229.035	5	Dniv1
scaffold20:7361546	scaffold20	7361546	229.473	5	Dniv1
scaffold20:7293433	scaffold20	7293433	230.787	5	Dniv1
scaffold20:7205602	scaffold20	7205602	231.099	5	Dniv1
scaffold20:7215041	scaffold20	7215041	231.933	5	Dniv1
scaffold20:7082336	scaffold20	7082336	233.099	5	Dniv1
scaffold20:6953203	scaffold20	6953203	234.141	5	Dniv1
scaffold20:6953893	scaffold20	6953893	234.245	5	Dniv1
scaffold20:6869946	scaffold20	6869946	234.662	5	Dniv1
scaffold20:6707864	scaffold20	6707864	235.954	5	Dniv1
scaffold20:6650892	scaffold20	6650892	236.704	5	Dniv1
scaffold20:6496539	scaffold20	6496539	237.35	5	Dniv1
scaffold20:6496357	scaffold20	6496357	237.454	5	Dniv1
scaffold20:6496554	scaffold20	6496554	237.663	5	Dniv1
scaffold20:6424552	scaffold20	6424552	238.183	5	Dniv1
scaffold20:6422443	scaffold20	6422443	238.392	5	Dniv1
scaffold20:6381613	scaffold20	6381613	239.559	5	Dniv1
scaffold20:6338721	scaffold20	6338721	240.413	5	Dniv1
scaffold20:6258795	scaffold20	6258795	240.725	5	Dniv1
scaffold20:6050835	scaffold20	6050835	241.142	5	Dniv1
scaffold20:6007945	scaffold20	6007945	241.455	5	Dniv1
scaffold20:5922388	scaffold20	5922388	242.413	5	Dniv1
scaffold20:5922470	scaffold20	5922470	242.725	5	Dniv1
scaffold20:5640812	scaffold20	5640812	244.434	5	Dniv1
scaffold20:5581607	scaffold20	5581607	245.185	5	Dniv1
scaffold20:5581683	scaffold20	5581683	245.518	5	Dniv1
scaffold20:5582104	scaffold20	5582104	246.268	5	Dniv1
scaffold20:5610991	scaffold20	5610991	246.58	5	Dniv1
scaffold20:5582054	scaffold20	5582054	247.101	5	Dniv1
scaffold20:5583498	scaffold20	5583498	247.851	5	Dniv1
scaffold20:5611182	scaffold20	5611182	248.497	5	Dniv1
scaffold20:5456455	scaffold20	5456455	249.039	5	Dniv1
scaffold20:5489586	scaffold20	5489586	249.351	5	Dniv1
scaffold20:5403074	scaffold20	5403074	249.997	5	Dniv1
scaffold20:4970777	scaffold20	4970777	250.831	5	Dniv1
scaffold20:4444194	scaffold20	4444194	253.187	5	Dniv1
scaffold20:4370513	scaffold20	4370513	253.291	5	Dniv1
scaffold20:4188302	scaffold20	4188302	253.707	5	Dniv1
scaffold20:4188421	scaffold20	4188421	253.707	5	Dniv1
scaffold20:4211460	scaffold20	4211460	253.707	5	Dniv1
scaffold20:4188391	scaffold20	4188391	253.707	5	Dniv1
scaffold20:4188363	scaffold20	4188363	253.916	5	Dniv1
scaffold20:4188470	scaffold20	4188470	254.124	5	Dniv1
scaffold20:4208262	scaffold20	4208262	254.437	5	Dniv1
scaffold20:4063419	scaffold20	4063419	255.166	5	Dniv1
scaffold20:4030943	scaffold20	4030943	255.374	5	Dniv1
scaffold20:4033333	scaffold20	4033333	255.583	5	Dniv1
scaffold20:3925076	scaffold20	3925076	255.999	5	Dniv1
scaffold20:4020091	scaffold20	4020091	256.312	5	Dniv1
scaffold20:3864369	scaffold20	3864369	256.624	5	Dniv1
scaffold20:3823622	scaffold20	3823622	256.728	5	Dniv1
scaffold20:3823728	scaffold20	3823728	256.728	5	Dniv1
scaffold20:3813075	scaffold20	3813075	257.041	5	Dniv1
scaffold20:3756740	scaffold20	3756740	257.353	5	Dniv1
scaffold20:3812998	scaffold20	3812998	257.562	5	Dniv1
scaffold20:3583385	scaffold20	3583385	258.729	5	Dniv1
scaffold20:3583566	scaffold20	3583566	259.166	5	Dniv1
scaffold20:3522534	scaffold20	3522534	259.583	5	Dniv1
scaffold110:106847	scaffold110	106847	260.333	5	Dniv1
scaffold36:94393	scaffold36	94393	0	3	Dniv2
scaffold36:94802	scaffold36	94802	1e-06	3	Dniv2
scaffold36:199570	scaffold36	199570	0.937612	3	Dniv2
scaffold36:200107	scaffold36	200107	1.14595	3	Dniv2
scaffold36:199295	scaffold36	199295	1.45845	3	Dniv2
scaffold36:216617	scaffold36	216617	1.77096	3	Dniv2
scaffold36:214622	scaffold36	214622	1.87513	3	Dniv2
scaffold36:302857	scaffold36	302857	2.18763	3	Dniv2
scaffold36:354442	scaffold36	354442	2.39597	3	Dniv2
scaffold36:534157	scaffold36	534157	3.68792	3	Dniv2
scaffold36:734810	scaffold36	734810	5.4595	3	Dniv2
scaffold36:785921	scaffold36	785921	6.31375	3	Dniv2
scaffold36:785896	scaffold36	785896	6.41791	3	Dniv2
scaffold36:806156	scaffold36	806156	7.06379	3	Dniv2
scaffold36:902367	scaffold36	902367	8.54338	3	Dniv2
scaffold36:923659	scaffold36	923659	8.54339	3	Dniv2
scaffold36:904413	scaffold36	904413	8.75172	3	Dniv2
scaffold36:1002918	scaffold36	1002918	9.81438	3	Dniv2
scaffold36:1179429	scaffold36	1179429	11.1063	3	Dniv2
scaffold36:1219651	scaffold36	1219651	11.8356	3	Dniv2
scaffold36:1281960	scaffold36	1281960	16.0329	3	Dniv2
scaffold36:1314902	scaffold36	1314902	20.1044	3	Dniv2
scaffold36:1279697	scaffold36	1279697	20.2085	3	Dniv2
scaffold36:1271948	scaffold36	1271948	20.646	3	Dniv2
scaffold36:1568914	scaffold36	1568914	22.5219	3	Dniv2
scaffold36:1740219	scaffold36	1740219	24.4813	3	Dniv2
scaffold36:1959633	scaffold36	1959633	26.1694	3	Dniv2
scaffold36:2339763	scaffold36	2339763	27.9618	3	Dniv2
scaffold36:2348595	scaffold36	2348595	28.1702	3	Dniv2
scaffold97:75965	scaffold97	75965	29.5455	3	Dniv2
scaffold97:76010	scaffold97	76010	29.5455	3	Dniv2
scaffold97:173454	scaffold97	173454	30.5873	3	Dniv2
scaffold97:173463	scaffold97	173463	30.5873	3	Dniv2
scaffold97:173391	scaffold97	173391	30.7957	3	Dniv2
scaffold21:104391	scaffold21	104391	31.3165	3	Dniv2
scaffold21:128335	scaffold21	128335	31.629	3	Dniv2
scaffold21:203184	scaffold21	203184	31.8374	3	Dniv2
scaffold21:249452	scaffold21	249452	31.9415	3	Dniv2
scaffold21:249495	scaffold21	249495	31.9415	3	Dniv2
scaffold21:280764	scaffold21	280764	32.2749	3	Dniv2
scaffold21:368796	scaffold21	368796	32.8999	3	Dniv2
scaffold21:368745	scaffold21	368745	33.0041	3	Dniv2
scaffold21:368588	scaffold21	368588	34.8174	3	Dniv2
scaffold21:332069	scaffold21	332069	36.9645	3	Dniv2
scaffold21:350288	scaffold21	350288	37.5896	3	Dniv2
scaffold21:364965	scaffold21	364965	37.5896	3	Dniv2
scaffold21:364970	scaffold21	364970	37.5896	3	Dniv2
scaffold21:515425	scaffold21	515425	37.7979	3	Dniv2
scaffold21:578869	scaffold21	578869	38.0062	3	Dniv2
scaffold21:616730	scaffold21	616730	38.4229	3	Dniv2
scaffold21:690227	scaffold21	690227	38.7354	3	Dniv2
scaffold21:690297	scaffold21	690297	38.8396	3	Dniv2
scaffold21:706832	scaffold21	706832	39.2563	3	Dniv2
scaffold21:939870	scaffold21	939870	40.9444	3	Dniv2
scaffold21:1291655	scaffold21	1291655	43.4047	3	Dniv2
scaffold21:1299416	scaffold21	1299416	43.8214	3	Dniv2
scaffold21:1474207	scaffold21	1474207	44.9883	3	Dniv2
scaffold21:1509895	scaffold21	1509895	45.1966	3	Dniv2
scaffold21:1514551	scaffold21	1514551	45.405	3	Dniv2
scaffold21:1540801	scaffold21	1540801	45.9466	3	Dniv2
scaffold21:1540619	scaffold21	1540619	46.3842	3	Dniv2
scaffold21:1650933	scaffold21	1650933	46.6967	3	Dniv2
scaffold21:1753912	scaffold21	1753912	46.905	3	Dniv2
scaffold21:1754125	scaffold21	1754125	46.905	3	Dniv2
scaffold21:1893769	scaffold21	1893769	46.905	3	Dniv2
scaffold21:1914013	scaffold21	1914013	47.1133	3	Dniv2
scaffold21:1929364	scaffold21	1929364	47.4258	3	Dniv2
scaffold21:1802130	scaffold21	1802130	47.7383	3	Dniv2
scaffold21:1801969	scaffold21	1801969	47.8425	3	Dniv2
scaffold21:1929328	scaffold21	1929328	48.0508	3	Dniv2
scaffold21:1729451	scaffold21	1729451	48.2592	3	Dniv2
scaffold21:1931036	scaffold21	1931036	48.3633	3	Dniv2
scaffold21:1932642	scaffold21	1932642	48.5717	3	Dniv2
scaffold21:1947712	scaffold21	1947712	48.5717	3	Dniv2
scaffold21:2229532	scaffold21	2229532	49.551	3	Dniv2
scaffold21:2362582	scaffold21	2362582	50.0718	3	Dniv2
scaffold21:2565994	scaffold21	2565994	50.8219	3	Dniv2
scaffold21:2566131	scaffold21	2566131	50.9261	3	Dniv2
scaffold21:2698734	scaffold21	2698734	51.5719	3	Dniv2
scaffold21:2681167	scaffold21	2681167	51.7803	3	Dniv2
scaffold21:2698702	scaffold21	2698702	51.8844	3	Dniv2
scaffold21:2729116	scaffold21	2729116	51.8844	3	Dniv2
scaffold21:2732459	scaffold21	2732459	51.8844	3	Dniv2
scaffold21:2771363	scaffold21	2771363	51.8844	3	Dniv2
scaffold21:2804036	scaffold21	2804036	51.8844	3	Dniv2
scaffold21:3115177	scaffold21	3115177	53.2598	3	Dniv2
scaffold21:3185890	scaffold21	3185890	54.7602	3	Dniv2
scaffold21:3231849	scaffold21	3231849	55.3019	3	Dniv2
scaffold21:3356362	scaffold21	3356362	55.5103	3	Dniv2
scaffold21:3375309	scaffold21	3375309	55.5103	3	Dniv2
scaffold21:3385306	scaffold21	3385306	55.5103	3	Dniv2
scaffold21:3415470	scaffold21	3415470	55.7186	3	Dniv2
scaffold21:3482015	scaffold21	3482015	56.3436	3	Dniv2
scaffold21:3482080	scaffold21	3482080	56.4478	3	Dniv2
scaffold21:3474895	scaffold21	3474895	56.7603	3	Dniv2
scaffold21:3474986	scaffold21	3474986	56.7603	3	Dniv2
scaffold21:3494646	scaffold21	3494646	56.7603	3	Dniv2
scaffold21:3574027	scaffold21	3574027	58.2816	3	Dniv2
scaffold21:3613578	scaffold21	3613578	59.1359	3	Dniv2
scaffold21:3721793	scaffold21	3721793	59.9693	3	Dniv2
scaffold21:3721862	scaffold21	3721862	60.0734	3	Dniv2
scaffold21:3824449	scaffold21	3824449	60.5943	3	Dniv2
scaffold21:3833933	scaffold21	3833933	60.5943	3	Dniv2
scaffold21:3879909	scaffold21	3879909	60.6985	3	Dniv2
scaffold98:204521	scaffold98	204521	61.9696	3	Dniv2
scaffold98:204533	scaffold98	204533	61.9696	3	Dniv2
scaffold98:187474	scaffold98	187474	62.1779	3	Dniv2
scaffold21:4232520	scaffold21	4232520	62.8238	3	Dniv2
scaffold98:196270	scaffold98	196270	63.8493	3	Dniv2
scaffold98:119975	scaffold98	119975	64.414	3	Dniv2
scaffold98:155708	scaffold98	155708	64.8307	3	Dniv2
scaffold21:4123033	scaffold21	4123033	66.5606	3	Dniv2
scaffold98:119618	scaffold98	119618	68.0819	3	Dniv2
scaffold98:131479	scaffold98	131479	68.0819	3	Dniv2
scaffold98:118605	scaffold98	118605	68.0819	3	Dniv2
scaffold98:15690	scaffold98	15690	68.4985	3	Dniv2
scaffold93:329498	scaffold93	329498	68.6027	3	Dniv2
scaffold93:320441	scaffold93	320441	68.7069	3	Dniv2
scaffold93:215696	scaffold93	215696	70.0197	3	Dniv2
scaffold93:204853	scaffold93	204853	70.4364	3	Dniv2
scaffold93:177738	scaffold93	177738	70.853	3	Dniv2
scaffold93:177749	scaffold93	177749	70.853	3	Dniv2
scaffold93:177683	scaffold93	177683	71.0614	3	Dniv2
scaffold55:1290367	scaffold55	1290367	73.6906	3	Dniv2
scaffold55:1290314	scaffold55	1290314	73.8989	3	Dniv2
scaffold55:1299030	scaffold55	1299030	74.0031	3	Dniv2
scaffold55:1173582	scaffold55	1173582	74.5239	3	Dniv2
scaffold55:1191794	scaffold55	1191794	74.5239	3	Dniv2
scaffold55:1098041	scaffold55	1098041	74.7323	3	Dniv2
scaffold55:1188403	scaffold55	1188403	75.0448	3	Dniv2
scaffold55:1140388	scaffold55	1140388	75.3573	3	Dniv2
scaffold55:1060951	scaffold55	1060951	76.1073	3	Dniv2
scaffold55:1061115	scaffold55	1061115	76.4198	3	Dniv2
scaffold55:983325	scaffold55	983325	76.7323	3	Dniv2
scaffold55:1039265	scaffold55	1039265	76.7323	3	Dniv2
scaffold55:934707	scaffold55	934707	77.795	3	Dniv2
scaffold55:954304	scaffold55	954304	78.545	3	Dniv2
scaffold55:916739	scaffold55	916739	79.0659	3	Dniv2
scaffold55:917833	scaffold55	917833	79.4826	3	Dniv2
scaffold55:867096	scaffold55	867096	80.1284	3	Dniv2
scaffold55:745173	scaffold55	745173	80.8993	3	Dniv2
scaffold55:745121	scaffold55	745121	81.6494	3	Dniv2
scaffold55:781196	scaffold55	781196	82.7329	3	Dniv2
scaffold55:754644	scaffold55	754644	83.0454	3	Dniv2
scaffold55:754612	scaffold55	754612	83.1496	3	Dniv2
scaffold55:781742	scaffold55	781742	83.4621	3	Dniv2
scaffold55:710079	scaffold55	710079	83.6704	3	Dniv2
scaffold55:202888	scaffold55	202888	83.7746	3	Dniv2
scaffold55:429611	scaffold55	429611	83.7746	3	Dniv2
scaffold55:685438	scaffold55	685438	83.7746	3	Dniv2
scaffold55:685485	scaffold55	685485	83.7746	3	Dniv2
scaffold55:537720	scaffold55	537720	84.4205	3	Dniv2
scaffold55:88185	scaffold55	88185	85.1705	3	Dniv2
scaffold55:27420	scaffold55	27420	86.1498	3	Dniv2
scaffold55:54836	scaffold55	54836	87.0249	3	Dniv2
scaffold5:925982	scaffold5	925982	89.924	3	Dniv2
scaffold106:181312	scaffold106	181312	92.4678	3	Dniv2
scaffold106:181197	scaffold106	181197	92.6762	3	Dniv2
scaffold106:159513	scaffold106	159513	92.9887	3	Dniv2
scaffold106:141041	scaffold106	141041	93.3012	3	Dniv2
scaffold106:54628	scaffold106	54628	93.822	3	Dniv2
scaffold82:14795	scaffold82	14795	94.1345	3	Dniv2
scaffold82:14827	scaffold82	14827	94.447	3	Dniv2
scaffold82:62964	scaffold82	62964	94.7596	3	Dniv2
scaffold82:62590	scaffold82	62590	95.1762	3	Dniv2
scaffold82:62696	scaffold82	62696	96.0305	3	Dniv2
scaffold82:56053	scaffold82	56053	98.8251	3	Dniv2
scaffold82:47994	scaffold82	47994	103.758	3	Dniv2
scaffold82:48023	scaffold82	48023	103.758	3	Dniv2
scaffold82:47967	scaffold82	47967	104.195	3	Dniv2
scaffold82:78455	scaffold82	78455	107.115	3	Dniv2
scaffold82:110544	scaffold82	110544	107.761	3	Dniv2
scaffold82:135017	scaffold82	135017	107.969	3	Dniv2
scaffold82:137560	scaffold82	137560	110.451	3	Dniv2
scaffold82:137268	scaffold82	137268	113.036	3	Dniv2
scaffold82:225178	scaffold82	225178	113.245	3	Dniv2
scaffold82:225336	scaffold82	225336	113.786	3	Dniv2
scaffold82:225256	scaffold82	225256	114.224	3	Dniv2
scaffold82:225207	scaffold82	225207	114.432	3	Dniv2
scaffold82:225428	scaffold82	225428	114.64	3	Dniv2
scaffold82:317043	scaffold82	317043	114.849	3	Dniv2
scaffold82:238615	scaffold82	238615	115.057	3	Dniv2
scaffold82:360382	scaffold82	360382	115.309	3	Dniv2
scaffold82:484166	scaffold82	484166	115.622	3	Dniv2
scaffold82:533920	scaffold82	533920	115.934	3	Dniv2
scaffold82:533785	scaffold82	533785	116.038	3	Dniv2
scaffold82:642278	scaffold82	642278	116.351	3	Dniv2
scaffold37:1457	scaffold37	1457	116.351	3	Dniv2
scaffold37:61464	scaffold37	61464	116.455	3	Dniv2
scaffold37:89760	scaffold37	89760	116.455	3	Dniv2
scaffold37:47586	scaffold37	47586	116.455	3	Dniv2
scaffold82:557232	scaffold82	557232	116.455	3	Dniv2
scaffold82:641895	scaffold82	641895	116.455	3	Dniv2
scaffold82:557404	scaffold82	557404	117.664	3	Dniv2
scaffold37:465429	scaffold37	465429	119.644	3	Dniv2
scaffold37:660033	scaffold37	660033	120.542	3	Dniv2
scaffold37:833891	scaffold37	833891	120.959	3	Dniv2
scaffold37:790927	scaffold37	790927	121.063	3	Dniv2
scaffold37:607796	scaffold37	607796	121.063	3	Dniv2
scaffold37:749515	scaffold37	749515	121.063	3	Dniv2
scaffold37:888905	scaffold37	888905	121.271	3	Dniv2
scaffold37:948931	scaffold37	948931	121.584	3	Dniv2
scaffold37:1232359	scaffold37	1232359	122.105	3	Dniv2
scaffold37:1248339	scaffold37	1248339	122.105	3	Dniv2
scaffold37:1224338	scaffold37	1224338	123.918	3	Dniv2
scaffold37:1292314	scaffold37	1292314	126.253	3	Dniv2
scaffold37:1170959	scaffold37	1170959	127.024	3	Dniv2
scaffold37:1368553	scaffold37	1368553	127.337	3	Dniv2
scaffold37:1616046	scaffold37	1616046	127.857	3	Dniv2
scaffold37:1451477	scaffold37	1451477	128.066	3	Dniv2
scaffold37:1451600	scaffold37	1451600	128.066	3	Dniv2
scaffold37:1451664	scaffold37	1451664	128.066	3	Dniv2
scaffold37:1451798	scaffold37	1451798	128.274	3	Dniv2
scaffold37:1451636	scaffold37	1451636	128.378	3	Dniv2
scaffold37:1451503	scaffold37	1451503	128.587	3	Dniv2
scaffold37:1668806	scaffold37	1668806	128.899	3	Dniv2
scaffold37:1668913	scaffold37	1668913	128.899	3	Dniv2
scaffold37:1483507	scaffold37	1483507	129.107	3	Dniv2
scaffold37:1723927	scaffold37	1723927	129.524	3	Dniv2
scaffold37:1483330	scaffold37	1483330	129.837	3	Dniv2
scaffold37:1538322	scaffold37	1538322	129.837	3	Dniv2
scaffold37:1644048	scaffold37	1644048	129.837	3	Dniv2
scaffold37:1715460	scaffold37	1715460	129.837	3	Dniv2
scaffold37:1718910	scaffold37	1718910	129.837	3	Dniv2
scaffold37:1798420	scaffold37	1798420	130.253	3	Dniv2
scaffold37:2099788	scaffold37	2099788	131.003	3	Dniv2
scaffold37:2122214	scaffold37	2122214	131.003	3	Dniv2
scaffold37:2163964	scaffold37	2163964	131.316	3	Dniv2
scaffold37:2122395	scaffold37	2122395	131.733	3	Dniv2
scaffold37:2122159	scaffold37	2122159	131.941	3	Dniv2
scaffold37:2486136	scaffold37	2486136	132.149	3	Dniv2
scaffold60:76086	scaffold60	76086	132.358	3	Dniv2
scaffold37:2604437	scaffold37	2604437	132.878	3	Dniv2
scaffold111:27068	scaffold111	27068	133.295	3	Dniv2
scaffold60:29758	scaffold60	29758	133.295	3	Dniv2
scaffold60:120616	scaffold60	120616	133.295	3	Dniv2
scaffold60:172794	scaffold60	172794	133.295	3	Dniv2
scaffold60:177554	scaffold60	177554	133.295	3	Dniv2
scaffold60:413020	scaffold60	413020	133.837	3	Dniv2
scaffold60:433186	scaffold60	433186	134.483	3	Dniv2
scaffold5:2139040	scaffold5	2139040	134.795	3	Dniv2
scaffold5:2399284	scaffold5	2399284	134.899	3	Dniv2
scaffold5:2248308	scaffold5	2248308	135.212	3	Dniv2
scaffold5:2264566	scaffold5	2264566	136.212	3	Dniv2
scaffold5:2264406	scaffold5	2264406	137.566	3	Dniv2
scaffold60:963333	scaffold60	963333	138.108	3	Dniv2
scaffold60:1205088	scaffold60	1205088	138.316	3	Dniv2
scaffold60:1205136	scaffold60	1205136	138.421	3	Dniv2
scaffold60:1399602	scaffold60	1399602	138.629	3	Dniv2
scaffold60:1399642	scaffold60	1399642	138.629	3	Dniv2
scaffold60:1399725	scaffold60	1399725	138.629	3	Dniv2
scaffold5:2385427	scaffold5	2385427	139.608	3	Dniv2
scaffold5:2385491	scaffold5	2385491	140.463	3	Dniv2
scaffold5:1359914	scaffold5	1359914	140.818	3	Dniv2
scaffold5:1866486	scaffold5	1866486	140.818	3	Dniv2
scaffold5:1866426	scaffold5	1866426	141.131	3	Dniv2
scaffold60:1072674	scaffold60	1072674	141.443	3	Dniv2
scaffold60:1072469	scaffold60	1072469	141.547	3	Dniv2
scaffold60:1072644	scaffold60	1072644	141.651	3	Dniv2
scaffold60:1099455	scaffold60	1099455	141.964	3	Dniv2
scaffold5:1691348	scaffold5	1691348	142.172	3	Dniv2
scaffold5:1666355	scaffold5	1666355	142.485	3	Dniv2
scaffold5:2354952	scaffold5	2354952	142.797	3	Dniv2
scaffold5:1575247	scaffold5	1575247	142.901	3	Dniv2
scaffold60:1258444	scaffold60	1258444	143.214	3	Dniv2
scaffold5:2139149	scaffold5	2139149	143.526	3	Dniv2
scaffold5:2261319	scaffold5	2261319	143.839	3	Dniv2
scaffold5:1793263	scaffold5	1793263	144.151	3	Dniv2
scaffold60:1258683	scaffold60	1258683	144.464	3	Dniv2
scaffold60:1258539	scaffold60	1258539	144.568	3	Dniv2
scaffold5:2101413	scaffold5	2101413	144.776	3	Dniv2
scaffold5:2048841	scaffold5	2048841	145.318	3	Dniv2
scaffold5:1575420	scaffold5	1575420	145.735	3	Dniv2
scaffold5:1606040	scaffold5	1606040	145.735	3	Dniv2
scaffold5:1606164	scaffold5	1606164	145.735	3	Dniv2
scaffold5:1837226	scaffold5	1837226	145.735	3	Dniv2
scaffold5:1853154	scaffold5	1853154	145.735	3	Dniv2
scaffold5:1870233	scaffold5	1870233	145.735	3	Dniv2
scaffold5:2085883	scaffold5	2085883	145.735	3	Dniv2
scaffold5:2101359	scaffold5	2101359	145.735	3	Dniv2
scaffold5:2112842	scaffold5	2112842	145.735	3	Dniv2
scaffold5:2112851	scaffold5	2112851	145.735	3	Dniv2
scaffold5:2190798	scaffold5	2190798	145.735	3	Dniv2
scaffold5:2190865	scaffold5	2190865	145.735	3	Dniv2
scaffold5:2257117	scaffold5	2257117	145.735	3	Dniv2
scaffold5:2275724	scaffold5	2275724	145.735	3	Dniv2
scaffold5:2299734	scaffold5	2299734	145.735	3	Dniv2
scaffold5:2328611	scaffold5	2328611	145.735	3	Dniv2
scaffold60:918368	scaffold60	918368	145.735	3	Dniv2
scaffold60:1073576	scaffold60	1073576	145.735	3	Dniv2
scaffold60:1073820	scaffold60	1073820	145.735	3	Dniv2
scaffold60:1149918	scaffold60	1149918	145.735	3	Dniv2
scaffold60:1208237	scaffold60	1208237	145.735	3	Dniv2
scaffold60:1237611	scaffold60	1237611	145.735	3	Dniv2
scaffold60:1237742	scaffold60	1237742	145.735	3	Dniv2
scaffold60:1237805	scaffold60	1237805	145.735	3	Dniv2
scaffold60:1264581	scaffold60	1264581	145.735	3	Dniv2
scaffold5:2043140	scaffold5	2043140	146.047	3	Dniv2
scaffold60:1020177	scaffold60	1020177	147.464	3	Dniv2
scaffold60:999418	scaffold60	999418	148.548	3	Dniv2
scaffold60:1398580	scaffold60	1398580	148.86	3	Dniv2
scaffold5:2251256	scaffold5	2251256	148.965	3	Dniv2
scaffold60:1398492	scaffold60	1398492	148.965	3	Dniv2
scaffold5:2371578	scaffold5	2371578	149.381	3	Dniv2
scaffold5:2371636	scaffold5	2371636	150.11	3	Dniv2
scaffold60:1432483	scaffold60	1432483	150.652	3	Dniv2
scaffold5:1602523	scaffold5	1602523	151.298	3	Dniv2
scaffold5:1865000	scaffold5	1865000	152.555	3	Dniv2
scaffold5:1853089	scaffold5	1853089	153.513	3	Dniv2
scaffold5:2112747	scaffold5	2112747	153.513	3	Dniv2
scaffold5:1606125	scaffold5	1606125	153.825	3	Dniv2
scaffold5:1866415	scaffold5	1866415	154.138	3	Dniv2
scaffold5:1866558	scaffold5	1866558	154.138	3	Dniv2
scaffold48:118002	scaffold48	118002	154.346	3	Dniv2
scaffold48:118233	scaffold48	118233	154.346	3	Dniv2
scaffold48:118395	scaffold48	118395	154.346	3	Dniv2
scaffold48:131808	scaffold48	131808	154.346	3	Dniv2
scaffold48:131863	scaffold48	131863	154.346	3	Dniv2
scaffold5:239989	scaffold5	239989	154.346	3	Dniv2
scaffold5:421429	scaffold5	421429	154.346	3	Dniv2
scaffold5:945416	scaffold5	945416	154.346	3	Dniv2
scaffold48:117975	scaffold48	117975	154.992	3	Dniv2
scaffold5:421081	scaffold5	421081	155.684	3	Dniv2
scaffold48:131571	scaffold48	131571	155.996	3	Dniv2
scaffold48:127347	scaffold48	127347	156.309	3	Dniv2
scaffold48:127170	scaffold48	127170	156.413	3	Dniv2
scaffold48:127220	scaffold48	127220	156.413	3	Dniv2
scaffold5:1020601	scaffold5	1020601	159.94	3	Dniv2
scaffold5:110507	scaffold5	110507	163.592	3	Dniv2
scaffold5:316900	scaffold5	316900	164.821	3	Dniv2
scaffold48:131221	scaffold48	131221	165.238	3	Dniv2
scaffold5:1071547	scaffold5	1071547	165.446	3	Dniv2
scaffold5:557419	scaffold5	557419	165.655	3	Dniv2
scaffold48:135033	scaffold48	135033	166.092	3	Dniv2
scaffold48:134921	scaffold48	134921	166.53	3	Dniv2
scaffold48:543306	scaffold48	543306	166.738	3	Dniv2
scaffold5121:872	scaffold5121	872	167.592	3	Dniv2
scaffold48:441733	scaffold48	441733	168.699	3	Dniv2
scaffold48:441654	scaffold48	441654	168.907	3	Dniv2
scaffold48:283320	scaffold48	283320	169.22	3	Dniv2
scaffold48:441939	scaffold48	441939	169.22	3	Dniv2
scaffold48:498814	scaffold48	498814	169.22	3	Dniv2
scaffold48:547664	scaffold48	547664	169.22	3	Dniv2
scaffold48:693540	scaffold48	693540	169.636	3	Dniv2
scaffold48:695505	scaffold48	695505	169.636	3	Dniv2
scaffold48:698031	scaffold48	698031	169.636	3	Dniv2
scaffold48:687761	scaffold48	687761	169.949	3	Dniv2
scaffold48:771070	scaffold48	771070	170.491	3	Dniv2
scaffold48:684139	scaffold48	684139	170.928	3	Dniv2
scaffold48:784799	scaffold48	784799	171.241	3	Dniv2
scaffold48:834723	scaffold48	834723	171.241	3	Dniv2
scaffold48:863756	scaffold48	863756	171.241	3	Dniv2
scaffold48:865298	scaffold48	865298	171.241	3	Dniv2
scaffold48:854203	scaffold48	854203	171.553	3	Dniv2
scaffold48:854185	scaffold48	854185	171.761	3	Dniv2
scaffold48:853946	scaffold48	853946	172.616	3	Dniv2
scaffold48:853973	scaffold48	853973	172.949	3	Dniv2
scaffold48:852714	scaffold48	852714	173.157	3	Dniv2
scaffold48:863903	scaffold48	863903	173.47	3	Dniv2
scaffold48:863931	scaffold48	863931	173.574	3	Dniv2
scaffold48:863978	scaffold48	863978	173.678	3	Dniv2
scaffold48:863887	scaffold48	863887	173.991	3	Dniv2
scaffold48:782532	scaffold48	782532	174.532	3	Dniv2
scaffold48:1037723	scaffold48	1037723	175.178	3	Dniv2
scaffold48:1219841	scaffold48	1219841	175.595	3	Dniv2
scaffold48:1339239	scaffold48	1339239	176.449	3	Dniv2
scaffold48:1064849	scaffold48	1064849	177.429	3	Dniv2
scaffold48:1064901	scaffold48	1064901	177.429	3	Dniv2
scaffold48:1045639	scaffold48	1045639	177.97	3	Dniv2
scaffold48:1073092	scaffold48	1073092	177.97	3	Dniv2
scaffold48:1078393	scaffold48	1078393	177.97	3	Dniv2
scaffold48:1217718	scaffold48	1217718	177.97	3	Dniv2
scaffold48:1336742	scaffold48	1336742	177.97	3	Dniv2
scaffold48:1450180	scaffold48	1450180	177.97	3	Dniv2
scaffold48:1493048	scaffold48	1493048	177.97	3	Dniv2
scaffold48:1499664	scaffold48	1499664	177.97	3	Dniv2
scaffold48:1265339	scaffold48	1265339	178.491	3	Dniv2
scaffold48:1084295	scaffold48	1084295	179.137	3	Dniv2
scaffold48:1329767	scaffold48	1329767	179.574	3	Dniv2
scaffold48:1073217	scaffold48	1073217	179.991	3	Dniv2
scaffold48:1045889	scaffold48	1045889	180.199	3	Dniv2
scaffold48:1412002	scaffold48	1412002	180.408	3	Dniv2
scaffold48:1151007	scaffold48	1151007	180.616	3	Dniv2
scaffold48:1580561	scaffold48	1580561	180.929	3	Dniv2
scaffold48:1710751	scaffold48	1710751	182.45	3	Dniv2
scaffold48:1709365	scaffold48	1709365	183.912	3	Dniv2
scaffold48:1770170	scaffold48	1770170	184.454	3	Dniv2
scaffold48:1832928	scaffold48	1832928	185.308	3	Dniv2
scaffold75:14574	scaffold75	14574	185.412	3	Dniv2
scaffold75:16239	scaffold75	16239	185.517	3	Dniv2
scaffold75:34042	scaffold75	34042	185.725	3	Dniv2
scaffold75:31336	scaffold75	31336	185.829	3	Dniv2
scaffold75:192082	scaffold75	192082	191.038	3	Dniv2
scaffold75:147430	scaffold75	147430	196.016	3	Dniv2
scaffold75:147521	scaffold75	147521	196.224	3	Dniv2
scaffold75:204808	scaffold75	204808	196.537	3	Dniv2
scaffold75:84751	scaffold75	84751	196.641	3	Dniv2
scaffold75:151887	scaffold75	151887	196.745	3	Dniv2
scaffold75:167604	scaffold75	167604	196.745	3	Dniv2
scaffold75:167638	scaffold75	167638	196.745	3	Dniv2
scaffold75:211697	scaffold75	211697	196.745	3	Dniv2
scaffold75:263013	scaffold75	263013	197.058	3	Dniv2
scaffold75:263185	scaffold75	263185	197.058	3	Dniv2
scaffold75:309698	scaffold75	309698	197.162	3	Dniv2
scaffold75:547729	scaffold75	547729	197.578	3	Dniv2
scaffold75:714786	scaffold75	714786	197.995	3	Dniv2
scaffold75:714875	scaffold75	714875	198.433	3	Dniv2
scaffold13:125968	scaffold13	125968	199.662	3	Dniv2
scaffold13:125987	scaffold13	125987	199.662	3	Dniv2
scaffold75:893789	scaffold75	893789	200.516	3	Dniv2
scaffold13:7029	scaffold13	7029	200.62	3	Dniv2
scaffold13:74973	scaffold13	74973	200.62	3	Dniv2
scaffold13:75054	scaffold13	75054	200.62	3	Dniv2
scaffold13:119118	scaffold13	119118	200.62	3	Dniv2
scaffold75:893649	scaffold75	893649	200.62	3	Dniv2
scaffold13:195871	scaffold13	195871	201.245	3	Dniv2
scaffold13:331129	scaffold13	331129	202.454	3	Dniv2
scaffold13:351240	scaffold13	351240	203.642	3	Dniv2
scaffold13:445721	scaffold13	445721	203.85	3	Dniv2
scaffold13:515985	scaffold13	515985	204.288	3	Dniv2
scaffold13:625569	scaffold13	625569	204.725	3	Dniv2
scaffold13:747421	scaffold13	747421	205.788	3	Dniv2
scaffold13:760085	scaffold13	760085	206.329	3	Dniv2
scaffold13:926055	scaffold13	926055	206.538	3	Dniv2
scaffold13:818802	scaffold13	818802	206.85	3	Dniv2
scaffold13:961131	scaffold13	961131	207.059	3	Dniv2
scaffold13:966674	scaffold13	966674	207.059	3	Dniv2
scaffold13:1051676	scaffold13	1051676	207.475	3	Dniv2
scaffold13:1033161	scaffold13	1033161	207.579	3	Dniv2
scaffold13:1052040	scaffold13	1052040	207.579	3	Dniv2
scaffold13:1196302	scaffold13	1196302	208.746	3	Dniv2
scaffold13:1263488	scaffold13	1263488	210.351	3	Dniv2
scaffold13:1480188	scaffold13	1480188	210.351	3	Dniv2
scaffold13:1499744	scaffold13	1499744	210.351	3	Dniv2
scaffold13:1506400	scaffold13	1506400	210.351	3	Dniv2
scaffold6505:494	scaffold6505	494	210.997	3	Dniv2
scaffold13:1354699	scaffold13	1354699	211.643	3	Dniv2
scaffold13:1487494	scaffold13	1487494	211.851	3	Dniv2
scaffold13:1529881	scaffold13	1529881	212.164	3	Dniv2
scaffold6:2957508	scaffold6	2957508	212.83	3	Dniv2
scaffold13:1906639	scaffold13	1906639	214.268	3	Dniv2
scaffold13:1902903	scaffold13	1902903	214.914	3	Dniv2
scaffold13:1924463	scaffold13	1924463	215.227	3	Dniv2
scaffold13:1981258	scaffold13	1981258	215.435	3	Dniv2
scaffold13:1936362	scaffold13	1936362	215.643	3	Dniv2
scaffold13:2290276	scaffold13	2290276	215.956	3	Dniv2
scaffold13:2090032	scaffold13	2090032	216.268	3	Dniv2
scaffold13:1962508	scaffold13	1962508	216.706	3	Dniv2
scaffold13:1936476	scaffold13	1936476	217.039	3	Dniv2
scaffold13:1962553	scaffold13	1962553	217.039	3	Dniv2
scaffold13:1981354	scaffold13	1981354	217.039	3	Dniv2
scaffold13:1981391	scaffold13	1981391	217.039	3	Dniv2
scaffold13:2090079	scaffold13	2090079	217.039	3	Dniv2
scaffold13:2146847	scaffold13	2146847	217.039	3	Dniv2
scaffold13:2215993	scaffold13	2215993	217.039	3	Dniv2
scaffold13:2353748	scaffold13	2353748	217.477	3	Dniv2
scaffold13:2353758	scaffold13	2353758	217.477	3	Dniv2
scaffold13:2548413	scaffold13	2548413	218.123	3	Dniv2
scaffold13:2610946	scaffold13	2610946	218.539	3	Dniv2
scaffold13:2681778	scaffold13	2681778	218.977	3	Dniv2
scaffold13:2843974	scaffold13	2843974	220.31	3	Dniv2
scaffold13:2843901	scaffold13	2843901	221.394	3	Dniv2
scaffold13:2783548	scaffold13	2783548	221.498	3	Dniv2
scaffold13:2858699	scaffold13	2858699	221.498	3	Dniv2
scaffold13:3032414	scaffold13	3032414	222.769	3	Dniv2
scaffold13:3045174	scaffold13	3045174	222.978	3	Dniv2
scaffold13:3031349	scaffold13	3031349	223.082	3	Dniv2
scaffold13:3042559	scaffold13	3042559	223.082	3	Dniv2
scaffold13:3255668	scaffold13	3255668	225.398	3	Dniv2
scaffold13:3283687	scaffold13	3283687	226.653	3	Dniv2
scaffold13:3283639	scaffold13	3283639	226.966	3	Dniv2
scaffold13:3253121	scaffold13	3253121	227.174	3	Dniv2
scaffold13:3256133	scaffold13	3256133	227.174	3	Dniv2
scaffold13:3300933	scaffold13	3300933	227.382	3	Dniv2
scaffold13:3434946	scaffold13	3434946	228.445	3	Dniv2
scaffold13:3480616	scaffold13	3480616	228.757	3	Dniv2
scaffold13:3513745	scaffold13	3513745	228.862	3	Dniv2
scaffold13:3612418	scaffold13	3612418	229.403	3	Dniv2
scaffold13:3689037	scaffold13	3689037	230.82	3	Dniv2
scaffold13:3716660	scaffold13	3716660	231.133	3	Dniv2
scaffold13:3790374	scaffold13	3790374	231.779	3	Dniv2
scaffold13:3894364	scaffold13	3894364	232.195	3	Dniv2
scaffold13:3912684	scaffold13	3912684	232.404	3	Dniv2
scaffold13:3907338	scaffold13	3907338	233.383	3	Dniv2
scaffold13:3950211	scaffold13	3950211	234.717	3	Dniv2
scaffold13:4196155	scaffold13	4196155	235.467	3	Dniv2
scaffold13:4485036	scaffold13	4485036	236.738	3	Dniv2
scaffold13:4736674	scaffold13	4736674	237.905	3	Dniv2
scaffold13:4788217	scaffold13	4788217	238.217	3	Dniv2
scaffold13:4883844	scaffold13	4883844	239.155	3	Dniv2
scaffold13:4931501	scaffold13	4931501	240.113	3	Dniv2
scaffold13:4931703	scaffold13	4931703	240.113	3	Dniv2
scaffold13:4935228	scaffold13	4935228	240.113	3	Dniv2
scaffold13:4961472	scaffold13	4961472	241.072	3	Dniv2
scaffold13:5027134	scaffold13	5027134	242.134	3	Dniv2
scaffold13:5027025	scaffold13	5027025	242.655	3	Dniv2
scaffold13:4940736	scaffold13	4940736	243.405	3	Dniv2
scaffold13:4940700	scaffold13	4940700	243.614	3	Dniv2
scaffold13:5020207	scaffold13	5020207	243.926	3	Dniv2
scaffold13:5078681	scaffold13	5078681	244.134	3	Dniv2
scaffold13:5111346	scaffold13	5111346	244.239	3	Dniv2
scaffold13:5111434	scaffold13	5111434	244.239	3	Dniv2
scaffold13:5122755	scaffold13	5122755	244.343	3	Dniv2
scaffold13:5290707	scaffold13	5290707	245.197	3	Dniv2
scaffold13:5279548	scaffold13	5279548	245.843	3	Dniv2
scaffold13:5290774	scaffold13	5290774	246.593	3	Dniv2
scaffold13:5219223	scaffold13	5219223	247.239	3	Dniv2
scaffold13:5207238	scaffold13	5207238	247.551	3	Dniv2
scaffold13:5272615	scaffold13	5272615	247.864	3	Dniv2
scaffold13:5318261	scaffold13	5318261	253.049	3	Dniv2
scaffold22:3478938	scaffold22	3478938	258.977	3	Dniv2
scaffold22:3507148	scaffold22	3507148	259.081	3	Dniv2
scaffold22:3507311	scaffold22	3507311	259.081	3	Dniv2
scaffold22:3499509	scaffold22	3499509	259.186	3	Dniv2
scaffold22:3448534	scaffold22	3448534	259.394	3	Dniv2
scaffold22:2906786	scaffold22	2906786	262.084	3	Dniv2
scaffold22:2827379	scaffold22	2827379	262.501	3	Dniv2
scaffold22:2769521	scaffold22	2769521	262.605	3	Dniv2
scaffold22:2705523	scaffold22	2705523	263.042	3	Dniv2
scaffold22:2723726	scaffold22	2723726	263.251	3	Dniv2
scaffold22:2693212	scaffold22	2693212	263.563	3	Dniv2
scaffold22:2614000	scaffold22	2614000	264.959	3	Dniv2
scaffold22:2489262	scaffold22	2489262	266.126	3	Dniv2
scaffold22:2445153	scaffold22	2445153	266.543	3	Dniv2
scaffold22:2420921	scaffold22	2420921	266.647	3	Dniv2
scaffold22:2361899	scaffold22	2361899	267.272	3	Dniv2
scaffold22:2270740	scaffold22	2270740	267.689	3	Dniv2
scaffold22:2269277	scaffold22	2269277	267.689	3	Dniv2
scaffold22:2268572	scaffold22	2268572	267.793	3	Dniv2
scaffold22:2191186	scaffold22	2191186	268.522	3	Dniv2
scaffold22:2191033	scaffold22	2191033	268.731	3	Dniv2
scaffold22:2161068	scaffold22	2161068	268.939	3	Dniv2
scaffold22:2140489	scaffold22	2140489	269.564	3	Dniv2
scaffold22:2142520	scaffold22	2142520	269.876	3	Dniv2
scaffold22:2098881	scaffold22	2098881	270.543	3	Dniv2
scaffold22:2067639	scaffold22	2067639	270.647	3	Dniv2
scaffold22:1958187	scaffold22	1958187	271.481	3	Dniv2
scaffold22:1905442	scaffold22	1905442	271.689	3	Dniv2
scaffold22:1915666	scaffold22	1915666	271.689	3	Dniv2
scaffold22:1817842	scaffold22	1817842	272.002	3	Dniv2
scaffold20:3428296	scaffold20	3428296	272.21	3	Dniv2
scaffold22:1799145	scaffold22	1799145	272.21	3	Dniv2
scaffold20:3341528	scaffold20	3341528	272.314	3	Dniv2
scaffold20:3336627	scaffold20	3336627	272.731	3	Dniv2
scaffold20:3235880	scaffold20	3235880	274.002	3	Dniv2
scaffold20:3072578	scaffold20	3072578	277.969	3	Dniv2
scaffold20:468198	scaffold20	468198	287.24	3	Dniv2
scaffold20:468186	scaffold20	468186	287.344	3	Dniv2
scaffold80:545276	scaffold80	545276	287.761	3	Dniv2
scaffold80:473627	scaffold80	473627	288.178	3	Dniv2
scaffold80:473665	scaffold80	473665	288.178	3	Dniv2
scaffold80:541046	scaffold80	541046	288.49	3	Dniv2
scaffold80:351449	scaffold80	351449	289.699	3	Dniv2
scaffold80:71732	scaffold80	71732	292.242	3	Dniv2
scaffold80:56065	scaffold80	56065	292.659	3	Dniv2
scaffold80:58090	scaffold80	58090	293.076	3	Dniv2
scaffold80:56356	scaffold80	56356	293.826	3	Dniv2
scaffold20:440127	scaffold20	440127	294.993	3	Dniv2
scaffold20:301891	scaffold20	301891	296.16	3	Dniv2
scaffold20:80717	scaffold20	80717	297.014	3	Dniv2
scaffold20:77710	scaffold20	77710	297.222	3	Dniv2
scaffold20:77731	scaffold20	77731	297.222	3	Dniv2
scaffold20:154842	scaffold20	154842	297.222	3	Dniv2
scaffold20:251071	scaffold20	251071	297.639	3	Dniv2
scaffold20:369633	scaffold20	369633	298.264	3	Dniv2
scaffold20:396003	scaffold20	396003	298.472	3	Dniv2
scaffold20:617928	scaffold20	617928	303.302	3	Dniv2
scaffold80:549715	scaffold80	549715	306.013	3	Dniv2
scaffold80:549769	scaffold80	549769	306.221	3	Dniv2
scaffold80:549680	scaffold80	549680	307.2	3	Dniv2
scaffold20:627532	scaffold20	627532	308.284	3	Dniv2
scaffold20:837876	scaffold20	837876	308.492	3	Dniv2
scaffold20:757798	scaffold20	757798	308.492	3	Dniv2
scaffold20:663675	scaffold20	663675	308.826	3	Dniv2
scaffold20:932330	scaffold20	932330	309.184	3	Dniv2
scaffold20:1045049	scaffold20	1045049	309.392	3	Dniv2
scaffold20:1042453	scaffold20	1042453	309.496	3	Dniv2
scaffold20:1085570	scaffold20	1085570	309.704	3	Dniv2
scaffold20:1071926	scaffold20	1071926	309.809	3	Dniv2
scaffold20:1149934	scaffold20	1149934	310.017	3	Dniv2
scaffold20:1147995	scaffold20	1147995	310.663	3	Dniv2
scaffold20:1213552	scaffold20	1213552	311.329	3	Dniv2
scaffold20:1204566	scaffold20	1204566	311.434	3	Dniv2
scaffold20:1404619	scaffold20	1404619	311.538	3	Dniv2
scaffold20:1791861	scaffold20	1791861	312.496	3	Dniv2
scaffold20:1791890	scaffold20	1791890	312.496	3	Dniv2
scaffold20:1832025	scaffold20	1832025	312.6	3	Dniv2
scaffold20:2024751	scaffold20	2024751	314.372	3	Dniv2
scaffold20:2137572	scaffold20	2137572	315.789	3	Dniv2
scaffold20:1923551	scaffold20	1923551	315.893	3	Dniv2
scaffold20:2077569	scaffold20	2077569	315.893	3	Dniv2
scaffold20:2137667	scaffold20	2137667	315.893	3	Dniv2
scaffold20:2137515	scaffold20	2137515	315.893	3	Dniv2
scaffold20:2229315	scaffold20	2229315	316.206	3	Dniv2
scaffold20:2218815	scaffold20	2218815	316.518	3	Dniv2
scaffold20:2212991	scaffold20	2212991	316.956	3	Dniv2
scaffold20:2326514	scaffold20	2326514	317.268	3	Dniv2
scaffold20:2387265	scaffold20	2387265	317.268	3	Dniv2
scaffold20:2328254	scaffold20	2328254	317.706	3	Dniv2
scaffold20:2356334	scaffold20	2356334	318.247	3	Dniv2
scaffold20:2326640	scaffold20	2326640	318.456	3	Dniv2
scaffold20:2428977	scaffold20	2428977	318.872	3	Dniv2
scaffold20:2553622	scaffold20	2553622	319.831	3	Dniv2
scaffold20:2553978	scaffold20	2553978	320.039	3	Dniv2
scaffold20:2618613	scaffold20	2618613	321.102	3	Dniv2
scaffold20:2618711	scaffold20	2618711	321.102	3	Dniv2
scaffold20:2911640	scaffold20	2911640	323.27	3	Dniv2
scaffold20:2938823	scaffold20	2938823	323.687	3	Dniv2
scaffold1441:636	scaffold1441	636	324.541	3	Dniv2
scaffold1441:817	scaffold1441	817	324.541	3	Dniv2
scaffold20:3064781	scaffold20	3064781	324.749	3	Dniv2
scaffold20:3054164	scaffold20	3054164	324.958	3	Dniv2
scaffold20:2968889	scaffold20	2968889	326.145	3	Dniv2
scaffold20:2968865	scaffold20	2968865	326.999	3	Dniv2
scaffold76:365214	scaffold76	365214	346.875	3	Dniv2
scaffold67:480683	scaffold67	480683	0	4	Dniv3
scaffold67:480655	scaffold67	480655	0.104168	4	Dniv3
scaffold67:480620	scaffold67	480620	0.416673	4	Dniv3
scaffold67:480621	scaffold67	480621	0.416674	4	Dniv3
scaffold67:480622	scaffold67	480622	0.416675	4	Dniv3
scaffold67:480718	scaffold67	480718	0.520843	4	Dniv3
scaffold67:1073769	scaffold67	1073769	9.24946	4	Dniv3
scaffold67:1073770	scaffold67	1073770	9.24946	4	Dniv3
scaffold67:1073776	scaffold67	1073776	9.24946	4	Dniv3
scaffold67:1073779	scaffold67	1073779	9.24946	4	Dniv3
scaffold67:1073784	scaffold67	1073784	9.24946	4	Dniv3
scaffold67:1073799	scaffold67	1073799	9.24947	4	Dniv3
scaffold67:1073802	scaffold67	1073802	9.24947	4	Dniv3
scaffold67:1073811	scaffold67	1073811	9.24947	4	Dniv3
scaffold67:1073837	scaffold67	1073837	9.24947	4	Dniv3
scaffold95:243250	scaffold95	243250	15.3259	4	Dniv3
scaffold95:243294	scaffold95	243294	15.3259	4	Dniv3
scaffold95:276541	scaffold95	276541	15.3259	4	Dniv3
scaffold90:84634	scaffold90	84634	16.1801	4	Dniv3
scaffold90:122831	scaffold90	122831	16.826	4	Dniv3
scaffold90:83629	scaffold90	83629	17.2427	4	Dniv3
scaffold95:112378	scaffold95	112378	18.5138	4	Dniv3
scaffold95:112439	scaffold95	112439	18.7221	4	Dniv3
scaffold85:549073	scaffold85	549073	19.8056	4	Dniv3
scaffold67:704780	scaffold67	704780	23.0602	4	Dniv3
scaffold67:446830	scaffold67	446830	25.1448	4	Dniv3
scaffold67:247256	scaffold67	247256	27.4798	4	Dniv3
scaffold81:264962	scaffold81	264962	30.7971	4	Dniv3
scaffold31:2691245	scaffold31	2691245	34.1564	4	Dniv3
scaffold31:2718647	scaffold31	2718647	34.3647	4	Dniv3
scaffold31:2676988	scaffold31	2676988	35.3231	4	Dniv3
scaffold31:2463092	scaffold31	2463092	38.8917	4	Dniv3
scaffold31:2463069	scaffold31	2463069	38.9959	4	Dniv3
scaffold31:2463212	scaffold31	2463212	41.143	4	Dniv3
scaffold31:2278698	scaffold31	2278698	41.2472	4	Dniv3
scaffold31:2292372	scaffold31	2292372	41.2472	4	Dniv3
scaffold31:2226300	scaffold31	2226300	41.3514	4	Dniv3
scaffold31:2226371	scaffold31	2226371	41.3514	4	Dniv3
scaffold31:2269255	scaffold31	2269255	41.3514	4	Dniv3
scaffold31:2269268	scaffold31	2269268	41.3514	4	Dniv3
scaffold31:2269271	scaffold31	2269271	41.3514	4	Dniv3
scaffold31:2269309	scaffold31	2269309	41.3514	4	Dniv3
scaffold31:1863828	scaffold31	1863828	43.7284	4	Dniv3
scaffold31:1874565	scaffold31	1874565	43.7284	4	Dniv3
scaffold31:1909242	scaffold31	1909242	43.8325	4	Dniv3
scaffold31:1699725	scaffold31	1699725	44.145	4	Dniv3
scaffold31:1689596	scaffold31	1689596	44.3534	4	Dniv3
scaffold31:1647750	scaffold31	1647750	45.0826	4	Dniv3
scaffold31:1647681	scaffold31	1647681	45.1868	4	Dniv3
scaffold31:1465136	scaffold31	1465136	46.3536	4	Dniv3
scaffold31:1466226	scaffold31	1466226	46.4578	4	Dniv3
scaffold31:1443418	scaffold31	1443418	46.6661	4	Dniv3
scaffold31:1463056	scaffold31	1463056	47.2307	4	Dniv3
scaffold31:1463155	scaffold31	1463155	47.2307	4	Dniv3
scaffold31:1465233	scaffold31	1465233	50.2343	4	Dniv3
scaffold31:1374194	scaffold31	1374194	53.3006	4	Dniv3
scaffold31:1374254	scaffold31	1374254	53.7173	4	Dniv3
scaffold31:1305747	scaffold31	1305747	54.1548	4	Dniv3
scaffold31:1279578	scaffold31	1279578	54.259	4	Dniv3
scaffold31:1102264	scaffold31	1102264	54.616	4	Dniv3
scaffold31:936142	scaffold31	936142	55.7829	4	Dniv3
scaffold31:817383	scaffold31	817383	56.408	4	Dniv3
scaffold31:780443	scaffold31	780443	57.158	4	Dniv3
scaffold31:780354	scaffold31	780354	57.2622	4	Dniv3
scaffold31:763574	scaffold31	763574	57.4705	4	Dniv3
scaffold31:634123	scaffold31	634123	58.429	4	Dniv3
scaffold31:623363	scaffold31	623363	58.5331	4	Dniv3
scaffold31:555362	scaffold31	555362	59.054	4	Dniv3
scaffold31:578488	scaffold31	578488	59.3665	4	Dniv3
scaffold31:485571	scaffold31	485571	59.8873	4	Dniv3
scaffold31:459623	scaffold31	459623	60.1999	4	Dniv3
scaffold3710:1347	scaffold3710	1347	60.9499	4	Dniv3
scaffold3710:1363	scaffold3710	1363	61.0541	4	Dniv3
scaffold31:406741	scaffold31	406741	61.9083	4	Dniv3
scaffold31:426397	scaffold31	426397	62.5334	4	Dniv3
scaffold31:426420	scaffold31	426420	62.6375	4	Dniv3
scaffold31:373198	scaffold31	373198	63.3876	4	Dniv3
scaffold31:254288	scaffold31	254288	64.8255	4	Dniv3
scaffold31:213120	scaffold31	213120	65.263	4	Dniv3
scaffold31:148963	scaffold31	148963	65.5755	4	Dniv3
scaffold31:37737	scaffold31	37737	66.3256	4	Dniv3
scaffold28:2745373	scaffold28	2745373	66.7422	4	Dniv3
scaffold28:2733307	scaffold28	2733307	66.8464	4	Dniv3
scaffold28:2628979	scaffold28	2628979	68.326	4	Dniv3
scaffold28:2637757	scaffold28	2637757	68.4302	4	Dniv3
scaffold28:1701977	scaffold28	1701977	71.1203	4	Dniv3
scaffold28:1716305	scaffold28	1716305	71.1203	4	Dniv3
scaffold28:1716363	scaffold28	1716363	71.2244	4	Dniv3
scaffold28:1563786	scaffold28	1563786	71.8495	4	Dniv3
scaffold28:1354640	scaffold28	1354640	73.3291	4	Dniv3
scaffold28:1354716	scaffold28	1354716	73.3291	4	Dniv3
scaffold28:1355626	scaffold28	1355626	73.3291	4	Dniv3
scaffold28:1363680	scaffold28	1363680	73.3291	4	Dniv3
scaffold28:1355578	scaffold28	1355578	73.6416	4	Dniv3
scaffold28:1355392	scaffold28	1355392	73.8499	4	Dniv3
scaffold28:1363778	scaffold28	1363778	74.0582	4	Dniv3
scaffold28:1340924	scaffold28	1340924	74.5791	4	Dniv3
scaffold28:1340847	scaffold28	1340847	74.8916	4	Dniv3
scaffold28:1248911	scaffold28	1248911	75.6208	4	Dniv3
scaffold28:1248927	scaffold28	1248927	75.6208	4	Dniv3
scaffold28:1269834	scaffold28	1269834	75.725	4	Dniv3
scaffold28:1214870	scaffold28	1214870	75.9333	4	Dniv3
scaffold28:1187579	scaffold28	1187579	76.6235	4	Dniv3
scaffold28:1187639	scaffold28	1187639	76.8319	4	Dniv3
scaffold28:1188436	scaffold28	1188436	77.2694	4	Dniv3
scaffold28:1162022	scaffold28	1162022	77.8944	4	Dniv3
scaffold28:1082987	scaffold28	1082987	78.6445	4	Dniv3
scaffold28:1140455	scaffold28	1140455	79.3945	4	Dniv3
scaffold28:1090395	scaffold28	1090395	79.8112	4	Dniv3
scaffold28:1128402	scaffold28	1128402	79.8112	4	Dniv3
scaffold28:1137090	scaffold28	1137090	79.8112	4	Dniv3
scaffold28:881040	scaffold28	881040	80.9781	4	Dniv3
scaffold28:882947	scaffold28	882947	81.0823	4	Dniv3
scaffold28:669423	scaffold28	669423	82.2491	4	Dniv3
scaffold28:669694	scaffold28	669694	82.2491	4	Dniv3
scaffold28:637730	scaffold28	637730	82.3533	4	Dniv3
scaffold28:583462	scaffold28	583462	82.5616	4	Dniv3
scaffold28:504484	scaffold28	504484	82.77	4	Dniv3
scaffold28:451589	scaffold28	451589	83.395	4	Dniv3
scaffold28:415508	scaffold28	415508	83.9159	4	Dniv3
scaffold28:413652	scaffold28	413652	84.1242	4	Dniv3
scaffold28:413496	scaffold28	413496	84.2284	4	Dniv3
scaffold28:413535	scaffold28	413535	84.4367	4	Dniv3
scaffold28:343107	scaffold28	343107	84.8534	4	Dniv3
scaffold28:370535	scaffold28	370535	84.8534	4	Dniv3
scaffold28:183585	scaffold28	183585	85.3742	4	Dniv3
scaffold28:183686	scaffold28	183686	85.3742	4	Dniv3
scaffold28:98681	scaffold28	98681	85.5826	4	Dniv3
scaffold69:183555	scaffold69	183555	86.0201	4	Dniv3
scaffold28:37514	scaffold28	37514	86.3326	4	Dniv3
scaffold69:86147	scaffold69	86147	86.3326	4	Dniv3
scaffold69:519399	scaffold69	519399	87.833	4	Dniv3
scaffold69:727183	scaffold69	727183	88.5831	4	Dniv3
scaffold69:709694	scaffold69	709694	88.7914	4	Dniv3
scaffold69:888023	scaffold69	888023	89.5415	4	Dniv3
scaffold69:896215	scaffold69	896215	89.979	4	Dniv3
scaffold69:991461	scaffold69	991461	90.604	4	Dniv3
scaffold69:998723	scaffold69	998723	90.9165	4	Dniv3
scaffold64:1199327	scaffold64	1199327	92.2919	4	Dniv3
scaffold64:1262903	scaffold64	1262903	92.2919	4	Dniv3
scaffold65:145474	scaffold65	145474	92.5002	4	Dniv3
scaffold64:1232614	scaffold64	1232614	92.9169	4	Dniv3
scaffold64:1232466	scaffold64	1232466	93.0211	4	Dniv3
scaffold64:1262627	scaffold64	1262627	93.3336	4	Dniv3
scaffold64:1262703	scaffold64	1262703	93.4377	4	Dniv3
scaffold65:13745	scaffold65	13745	93.8753	4	Dniv3
scaffold65:42285	scaffold65	42285	94.417	4	Dniv3
scaffold64:1201374	scaffold64	1201374	94.7295	4	Dniv3
scaffold65:13540	scaffold65	13540	95.042	4	Dniv3
scaffold64:1152272	scaffold64	1152272	96.2297	4	Dniv3
scaffold64:1143716	scaffold64	1143716	96.438	4	Dniv3
scaffold64:1072433	scaffold64	1072433	97.1672	4	Dniv3
scaffold64:1034349	scaffold64	1034349	97.6048	4	Dniv3
scaffold64:730211	scaffold64	730211	98.0423	4	Dniv3
scaffold64:480088	scaffold64	480088	99.4815	4	Dniv3
scaffold64:413828	scaffold64	413828	106.124	4	Dniv3
scaffold64:320923	scaffold64	320923	113.156	4	Dniv3
scaffold64:290242	scaffold64	290242	113.594	4	Dniv3
scaffold64:273015	scaffold64	273015	113.906	4	Dniv3
scaffold64:268847	scaffold64	268847	114.01	4	Dniv3
scaffold30:532982	scaffold30	532982	114.323	4	Dniv3
scaffold64:124368	scaffold64	124368	114.635	4	Dniv3
scaffold64:22761	scaffold64	22761	114.844	4	Dniv3
scaffold64:41951	scaffold64	41951	114.844	4	Dniv3
scaffold65:1542033	scaffold65	1542033	114.844	4	Dniv3
scaffold65:1174929	scaffold65	1174929	115.698	4	Dniv3
scaffold65:1190080	scaffold65	1190080	115.802	4	Dniv3
scaffold65:1190183	scaffold65	1190183	115.802	4	Dniv3
scaffold65:631251	scaffold65	631251	116.656	4	Dniv3
scaffold65:866474	scaffold65	866474	116.865	4	Dniv3
scaffold65:609366	scaffold65	609366	117.073	4	Dniv3
scaffold65:592132	scaffold65	592132	117.281	4	Dniv3
scaffold65:816125	scaffold65	816125	117.49	4	Dniv3
scaffold65:630822	scaffold65	630822	117.594	4	Dniv3
scaffold65:648439	scaffold65	648439	117.594	4	Dniv3
scaffold65:730521	scaffold65	730521	117.594	4	Dniv3
scaffold65:871520	scaffold65	871520	117.594	4	Dniv3
scaffold65:959697	scaffold65	959697	117.594	4	Dniv3
scaffold65:535702	scaffold65	535702	121.246	4	Dniv3
scaffold65:553321	scaffold65	553321	124.647	4	Dniv3
scaffold65:553455	scaffold65	553455	124.647	4	Dniv3
scaffold65:491990	scaffold65	491990	125.293	4	Dniv3
scaffold29:2811879	scaffold29	2811879	125.397	4	Dniv3
scaffold108:111592	scaffold108	111592	125.397	4	Dniv3
scaffold29:2811765	scaffold29	2811765	125.397	4	Dniv3
scaffold65:404409	scaffold65	404409	125.397	4	Dniv3
scaffold29:2632693	scaffold29	2632693	125.501	4	Dniv3
scaffold29:2113160	scaffold29	2113160	126.043	4	Dniv3
scaffold29:1634621	scaffold29	1634621	126.251	4	Dniv3
scaffold29:1634712	scaffold29	1634712	126.251	4	Dniv3
scaffold29:1407894	scaffold29	1407894	126.668	4	Dniv3
scaffold29:1408019	scaffold29	1408019	126.772	4	Dniv3
scaffold29:890060	scaffold29	890060	127.085	4	Dniv3
scaffold29:1032061	scaffold29	1032061	127.085	4	Dniv3
scaffold29:1372375	scaffold29	1372375	127.397	4	Dniv3
scaffold29:1372504	scaffold29	1372504	127.606	4	Dniv3
scaffold29:896428	scaffold29	896428	127.814	4	Dniv3
scaffold29:893276	scaffold29	893276	128.022	4	Dniv3
scaffold29:952636	scaffold29	952636	128.231	4	Dniv3
scaffold29:884192	scaffold29	884192	128.543	4	Dniv3
scaffold29:1364925	scaffold29	1364925	128.856	4	Dniv3
scaffold29:1016738	scaffold29	1016738	129.397	4	Dniv3
scaffold29:1016621	scaffold29	1016621	129.501	4	Dniv3
scaffold29:1016638	scaffold29	1016638	129.606	4	Dniv3
scaffold29:893406	scaffold29	893406	131.506	4	Dniv3
scaffold29:799539	scaffold29	799539	133.111	4	Dniv3
scaffold29:801897	scaffold29	801897	133.111	4	Dniv3
scaffold29:28920	scaffold29	28920	133.319	4	Dniv3
scaffold29:28822	scaffold29	28822	133.319	4	Dniv3
scaffold29:550987	scaffold29	550987	133.527	4	Dniv3
scaffold87:165454	scaffold87	165454	133.632	4	Dniv3
scaffold29:759743	scaffold29	759743	133.84	4	Dniv3
scaffold87:135759	scaffold87	135759	134.048	4	Dniv3
scaffold260:6861	scaffold260	6861	134.152	4	Dniv3
scaffold260:6905	scaffold260	6905	134.152	4	Dniv3
scaffold29:95080	scaffold29	95080	134.152	4	Dniv3
scaffold29:181375	scaffold29	181375	134.152	4	Dniv3
scaffold29:357650	scaffold29	357650	134.152	4	Dniv3
scaffold29:479763	scaffold29	479763	134.152	4	Dniv3
scaffold29:496788	scaffold29	496788	134.152	4	Dniv3
scaffold29:750425	scaffold29	750425	134.152	4	Dniv3
scaffold298:1882	scaffold298	1882	134.152	4	Dniv3
scaffold39:70821	scaffold39	70821	134.152	4	Dniv3
scaffold29:523031	scaffold29	523031	134.361	4	Dniv3
scaffold39:1601374	scaffold39	1601374	134.673	4	Dniv3
scaffold39:1486101	scaffold39	1486101	134.777	4	Dniv3
scaffold39:1562381	scaffold39	1562381	134.986	4	Dniv3
scaffold39:1641171	scaffold39	1641171	135.09	4	Dniv3
scaffold2917:754	scaffold2917	754	135.298	4	Dniv3
scaffold39:1523178	scaffold39	1523178	135.507	4	Dniv3
scaffold39:1497436	scaffold39	1497436	135.715	4	Dniv3
scaffold39:983147	scaffold39	983147	136.152	4	Dniv3
scaffold39:949255	scaffold39	949255	136.59	4	Dniv3
scaffold39:950476	scaffold39	950476	136.798	4	Dniv3
scaffold39:1710489	scaffold39	1710489	136.798	4	Dniv3
scaffold39:1573611	scaffold39	1573611	137.007	4	Dniv3
scaffold39:1742105	scaffold39	1742105	137.319	4	Dniv3
scaffold39:1856455	scaffold39	1856455	137.423	4	Dniv3
scaffold39:1875744	scaffold39	1875744	137.423	4	Dniv3
scaffold39:2003131	scaffold39	2003131	137.632	4	Dniv3
scaffold39:2057493	scaffold39	2057493	137.736	4	Dniv3
scaffold39:2166388	scaffold39	2166388	138.152	4	Dniv3
scaffold39:2140654	scaffold39	2140654	138.569	4	Dniv3
scaffold39:2140773	scaffold39	2140773	138.777	4	Dniv3
scaffold39:2231162	scaffold39	2231162	139.423	4	Dniv3
scaffold39:2108955	scaffold39	2108955	139.84	4	Dniv3
scaffold39:2301004	scaffold39	2301004	140.715	4	Dniv3
scaffold39:2293643	scaffold39	2293643	141.486	4	Dniv3
scaffold39:2301077	scaffold39	2301077	141.486	4	Dniv3
scaffold3:8673439	scaffold3	8673439	141.819	4	Dniv3
scaffold3:8518295	scaffold3	8518295	142.257	4	Dniv3
scaffold3:8324376	scaffold3	8324376	142.569	4	Dniv3
scaffold3:8079412	scaffold3	8079412	142.882	4	Dniv3
scaffold3:8191677	scaffold3	8191677	142.882	4	Dniv3
scaffold3:7748763	scaffold3	7748763	143.09	4	Dniv3
scaffold3:7484980	scaffold3	7484980	143.09	4	Dniv3
scaffold3:7642985	scaffold3	7642985	143.09	4	Dniv3
scaffold3:7786714	scaffold3	7786714	143.09	4	Dniv3
scaffold3:7819271	scaffold3	7819271	143.09	4	Dniv3
scaffold3:7749326	scaffold3	7749326	143.09	4	Dniv3
scaffold3:7625870	scaffold3	7625870	143.424	4	Dniv3
scaffold3:7767036	scaffold3	7767036	143.965	4	Dniv3
scaffold3:8010531	scaffold3	8010531	144.403	4	Dniv3
scaffold3:7484360	scaffold3	7484360	144.715	4	Dniv3
scaffold3:7433524	scaffold3	7433524	145.153	4	Dniv3
scaffold3:7433616	scaffold3	7433616	145.361	4	Dniv3
scaffold3:7433555	scaffold3	7433555	145.903	4	Dniv3
scaffold3:7431709	scaffold3	7431709	146.34	4	Dniv3
scaffold3:7450086	scaffold3	7450086	146.34	4	Dniv3
scaffold3:7450208	scaffold3	7450208	146.757	4	Dniv3
scaffold3:7434393	scaffold3	7434393	147.278	4	Dniv3
scaffold3:7170328	scaffold3	7170328	147.59	4	Dniv3
scaffold3:7254840	scaffold3	7254840	147.59	4	Dniv3
scaffold3:6958575	scaffold3	6958575	149.32	4	Dniv3
scaffold3:6974837	scaffold3	6974837	149.529	4	Dniv3
scaffold3:6863313	scaffold3	6863313	149.529	4	Dniv3
scaffold3:7028913	scaffold3	7028913	150.299	4	Dniv3
scaffold3:6984010	scaffold3	6984010	150.945	4	Dniv3
scaffold3:6962451	scaffold3	6962451	151.466	4	Dniv3
scaffold3:6957199	scaffold3	6957199	152.32	4	Dniv3
scaffold3:6863293	scaffold3	6863293	152.841	4	Dniv3
scaffold3:6816494	scaffold3	6816494	153.258	4	Dniv3
scaffold3:6531757	scaffold3	6531757	153.904	4	Dniv3
scaffold3:6402775	scaffold3	6402775	154.32	4	Dniv3
scaffold3:6160179	scaffold3	6160179	155.071	4	Dniv3
scaffold3:6095536	scaffold3	6095536	155.404	4	Dniv3
scaffold3:6092362	scaffold3	6092362	155.404	4	Dniv3
scaffold3:5716139	scaffold3	5716139	156.842	4	Dniv3
scaffold3:5723014	scaffold3	5723014	157.05	4	Dniv3
scaffold3:5742924	scaffold3	5742924	157.258	4	Dniv3
scaffold3:5716059	scaffold3	5716059	157.363	4	Dniv3
scaffold3:5742964	scaffold3	5742964	157.363	4	Dniv3
scaffold3:5743034	scaffold3	5743034	157.363	4	Dniv3
scaffold3:5272696	scaffold3	5272696	159.301	4	Dniv3
scaffold3:4806443	scaffold3	4806443	160.489	4	Dniv3
scaffold3:4759222	scaffold3	4759222	161.781	4	Dniv3
scaffold3:4665641	scaffold3	4665641	162.656	4	Dniv3
scaffold3:4665592	scaffold3	4665592	162.76	4	Dniv3
scaffold3:4544482	scaffold3	4544482	163.323	4	Dniv3
scaffold3:3973753	scaffold3	3973753	166.034	4	Dniv3
scaffold3:2248035	scaffold3	2248035	174.66	4	Dniv3
scaffold3:2248092	scaffold3	2248092	174.66	4	Dniv3
scaffold3:2248133	scaffold3	2248133	174.66	4	Dniv3
scaffold3:2252792	scaffold3	2252792	174.764	4	Dniv3
scaffold3:2252933	scaffold3	2252933	174.764	4	Dniv3
scaffold3:2252326	scaffold3	2252326	174.764	4	Dniv3
scaffold3:2252354	scaffold3	2252354	174.764	4	Dniv3
scaffold3:2252485	scaffold3	2252485	174.764	4	Dniv3
scaffold3:2305735	scaffold3	2305735	174.764	4	Dniv3
scaffold3:2308730	scaffold3	2308730	174.764	4	Dniv3
scaffold3:2329944	scaffold3	2329944	174.764	4	Dniv3
scaffold3:2163250	scaffold3	2163250	175.973	4	Dniv3
scaffold3:2159418	scaffold3	2159418	177.181	4	Dniv3
scaffold3:2201998	scaffold3	2201998	177.181	4	Dniv3
scaffold3:1994805	scaffold3	1994805	177.494	4	Dniv3
scaffold3:2078211	scaffold3	2078211	177.494	4	Dniv3
scaffold3:1994767	scaffold3	1994767	177.494	4	Dniv3
scaffold3:1912962	scaffold3	1912962	177.702	4	Dniv3
scaffold3:1912915	scaffold3	1912915	177.91	4	Dniv3
scaffold3:1830680	scaffold3	1830680	178.431	4	Dniv3
scaffold3:1660178	scaffold3	1660178	178.848	4	Dniv3
scaffold3:1630168	scaffold3	1630168	179.056	4	Dniv3
scaffold3:1661476	scaffold3	1661476	179.056	4	Dniv3
scaffold3:1540231	scaffold3	1540231	179.577	4	Dniv3
scaffold3:1523353	scaffold3	1523353	179.577	4	Dniv3
scaffold3:1566206	scaffold3	1566206	179.785	4	Dniv3
scaffold3:1566216	scaffold3	1566216	179.785	4	Dniv3
scaffold3:1467783	scaffold3	1467783	180.306	4	Dniv3
scaffold3:1382651	scaffold3	1382651	180.952	4	Dniv3
scaffold3:1330331	scaffold3	1330331	181.598	4	Dniv3
scaffold3:1330386	scaffold3	1330386	181.702	4	Dniv3
scaffold3:1271980	scaffold3	1271980	182.223	4	Dniv3
scaffold3:1286902	scaffold3	1286902	182.223	4	Dniv3
scaffold3:1256607	scaffold3	1256607	182.431	4	Dniv3
scaffold3:986134	scaffold3	986134	183.265	4	Dniv3
scaffold3:696804	scaffold3	696804	184.953	4	Dniv3
scaffold3:696569	scaffold3	696569	185.057	4	Dniv3
scaffold3:587216	scaffold3	587216	185.786	4	Dniv3
scaffold3:380891	scaffold3	380891	186.307	4	Dniv3
scaffold3:380910	scaffold3	380910	186.307	4	Dniv3
scaffold3:379483	scaffold3	379483	186.307	4	Dniv3
scaffold3:379598	scaffold3	379598	186.307	4	Dniv3
scaffold3:379622	scaffold3	379622	186.307	4	Dniv3
scaffold3:380804	scaffold3	380804	186.307	4	Dniv3
scaffold3:380819	scaffold3	380819	186.307	4	Dniv3
scaffold3:119508	scaffold3	119508	187.62	4	Dniv3
scaffold3:119558	scaffold3	119558	187.62	4	Dniv3
scaffold3:119581	scaffold3	119581	187.62	4	Dniv3
scaffold3:49676	scaffold3	49676	188.057	4	Dniv3
scaffold61:1500749	scaffold61	1500749	188.807	4	Dniv3
scaffold61:1167546	scaffold61	1167546	192.313	4	Dniv3
scaffold61:1167553	scaffold61	1167553	192.313	4	Dniv3
scaffold61:1149806	scaffold61	1149806	193.063	4	Dniv3
scaffold61:1088232	scaffold61	1088232	193.792	4	Dniv3
scaffold61:1088300	scaffold61	1088300	193.792	4	Dniv3
scaffold61:1094973	scaffold61	1094973	194.313	4	Dniv3
scaffold61:1020257	scaffold61	1020257	195.814	4	Dniv3
scaffold61:718232	scaffold61	718232	197.022	4	Dniv3
scaffold61:720579	scaffold61	720579	197.231	4	Dniv3
scaffold61:720638	scaffold61	720638	197.439	4	Dniv3
scaffold61:724721	scaffold61	724721	197.752	4	Dniv3
scaffold61:725192	scaffold61	725192	197.752	4	Dniv3
scaffold61:620834	scaffold61	620834	197.96	4	Dniv3
scaffold61:620732	scaffold61	620732	198.168	4	Dniv3
scaffold61:620676	scaffold61	620676	198.272	4	Dniv3
scaffold61:562436	scaffold61	562436	198.481	4	Dniv3
scaffold61:565666	scaffold61	565666	198.481	4	Dniv3
scaffold61:450606	scaffold61	450606	198.897	4	Dniv3
scaffold61:223693	scaffold61	223693	199.314	4	Dniv3
scaffold61:437508	scaffold61	437508	200.147	4	Dniv3
scaffold61:246540	scaffold61	246540	200.773	4	Dniv3
scaffold61:194886	scaffold61	194886	200.773	4	Dniv3
scaffold61:246474	scaffold61	246474	200.773	4	Dniv3
scaffold61:231058	scaffold61	231058	201.085	4	Dniv3
scaffold61:231068	scaffold61	231068	201.085	4	Dniv3
scaffold61:231143	scaffold61	231143	201.189	4	Dniv3
scaffold61:156747	scaffold61	156747	201.814	4	Dniv3
scaffold61:156748	scaffold61	156748	201.814	4	Dniv3
scaffold61:116208	scaffold61	116208	202.439	4	Dniv3
scaffold61:116230	scaffold61	116230	202.439	4	Dniv3
scaffold61:116358	scaffold61	116358	202.439	4	Dniv3
scaffold61:119276	scaffold61	119276	202.439	4	Dniv3
scaffold61:119426	scaffold61	119426	202.439	4	Dniv3
scaffold61:125423	scaffold61	125423	202.439	4	Dniv3
scaffold61:107163	scaffold61	107163	202.543	4	Dniv3
scaffold61:107036	scaffold61	107036	202.752	4	Dniv3
scaffold61:67316	scaffold61	67316	203.168	4	Dniv3
scaffold61:67025	scaffold61	67025	203.273	4	Dniv3
scaffold61:67120	scaffold61	67120	203.273	4	Dniv3
scaffold61:67582	scaffold61	67582	203.273	4	Dniv3
scaffold114:72885	scaffold114	72885	204.231	4	Dniv3
scaffold49:1808444	scaffold49	1808444	205.419	4	Dniv3
scaffold49:1749691	scaffold49	1749691	206.065	4	Dniv3
scaffold49:1784691	scaffold49	1784691	206.481	4	Dniv3
scaffold49:1757342	scaffold49	1757342	206.794	4	Dniv3
scaffold49:1781540	scaffold49	1781540	206.794	4	Dniv3
scaffold49:1786434	scaffold49	1786434	206.794	4	Dniv3
scaffold49:1690304	scaffold49	1690304	207.669	4	Dniv3
scaffold44:792530	scaffold44	792530	220.085	4	Dniv3
scaffold44:501715	scaffold44	501715	223.026	4	Dniv3
scaffold22:1483337	scaffold22	1483337	226.365	4	Dniv3
scaffold22:1462198	scaffold22	1462198	226.781	4	Dniv3
scaffold22:1462364	scaffold22	1462364	226.781	4	Dniv3
scaffold22:1324626	scaffold22	1324626	227.927	4	Dniv3
scaffold22:1324679	scaffold22	1324679	227.927	4	Dniv3
scaffold22:1324702	scaffold22	1324702	227.927	4	Dniv3
scaffold22:1272285	scaffold22	1272285	228.344	4	Dniv3
scaffold22:1272354	scaffold22	1272354	228.344	4	Dniv3
scaffold22:1212385	scaffold22	1212385	229.282	4	Dniv3
scaffold22:1150068	scaffold22	1150068	229.823	4	Dniv3
scaffold22:1149962	scaffold22	1149962	229.927	4	Dniv3
scaffold22:1149989	scaffold22	1149989	229.927	4	Dniv3
scaffold22:1150019	scaffold22	1150019	229.927	4	Dniv3
scaffold22:1173881	scaffold22	1173881	229.927	4	Dniv3
scaffold22:1173898	scaffold22	1173898	229.927	4	Dniv3
scaffold22:1173899	scaffold22	1173899	229.927	4	Dniv3
scaffold22:1173951	scaffold22	1173951	229.927	4	Dniv3
scaffold22:1199590	scaffold22	1199590	229.927	4	Dniv3
scaffold22:1094463	scaffold22	1094463	231.449	4	Dniv3
scaffold22:1022178	scaffold22	1022178	233.283	4	Dniv3
scaffold22:1077928	scaffold22	1077928	233.7	4	Dniv3
scaffold22:1079235	scaffold22	1079235	233.7	4	Dniv3
scaffold22:1077814	scaffold22	1077814	233.908	4	Dniv3
scaffold22:1077830	scaffold22	1077830	233.908	4	Dniv3
scaffold22:1077852	scaffold22	1077852	233.908	4	Dniv3
scaffold22:1077867	scaffold22	1077867	233.908	4	Dniv3
scaffold22:1077886	scaffold22	1077886	233.908	4	Dniv3
scaffold22:1076183	scaffold22	1076183	234.554	4	Dniv3
scaffold22:1076186	scaffold22	1076186	234.554	4	Dniv3
scaffold22:1076189	scaffold22	1076189	234.554	4	Dniv3
scaffold22:1076196	scaffold22	1076196	234.554	4	Dniv3
scaffold22:1076204	scaffold22	1076204	234.554	4	Dniv3
scaffold22:1076153	scaffold22	1076153	235.179	4	Dniv3
scaffold22:942431	scaffold22	942431	236.012	4	Dniv3
scaffold22:908145	scaffold22	908145	236.533	4	Dniv3
scaffold22:866384	scaffold22	866384	237.471	4	Dniv3
scaffold22:866600	scaffold22	866600	237.471	4	Dniv3
scaffold22:861731	scaffold22	861731	237.575	4	Dniv3
scaffold22:819208	scaffold22	819208	237.887	4	Dniv3
scaffold22:730065	scaffold22	730065	237.992	4	Dniv3
scaffold22:609159	scaffold22	609159	238.512	4	Dniv3
scaffold22:609064	scaffold22	609064	238.512	4	Dniv3
scaffold22:609082	scaffold22	609082	238.512	4	Dniv3
scaffold22:609194	scaffold22	609194	238.512	4	Dniv3
scaffold22:609195	scaffold22	609195	238.512	4	Dniv3
scaffold22:609199	scaffold22	609199	238.512	4	Dniv3
scaffold22:609236	scaffold22	609236	238.512	4	Dniv3
scaffold22:609263	scaffold22	609263	238.512	4	Dniv3
scaffold22:687713	scaffold22	687713	238.512	4	Dniv3
scaffold22:691019	scaffold22	691019	238.512	4	Dniv3
scaffold22:691043	scaffold22	691043	238.512	4	Dniv3
scaffold22:611830	scaffold22	611830	238.721	4	Dniv3
scaffold22:611914	scaffold22	611914	238.929	4	Dniv3
scaffold22:611916	scaffold22	611916	238.929	4	Dniv3
scaffold22:611924	scaffold22	611924	238.929	4	Dniv3
scaffold22:705966	scaffold22	705966	239.242	4	Dniv3
scaffold22:603324	scaffold22	603324	239.45	4	Dniv3
scaffold22:603362	scaffold22	603362	239.45	4	Dniv3
scaffold22:603363	scaffold22	603363	239.45	4	Dniv3
scaffold22:524227	scaffold22	524227	239.554	4	Dniv3
scaffold22:524228	scaffold22	524228	239.554	4	Dniv3
scaffold22:125926	scaffold22	125926	241.806	4	Dniv3
scaffold124:10042	scaffold124	10042	242.014	4	Dniv3
scaffold22:80861	scaffold22	80861	242.222	4	Dniv3
scaffold24:15591	scaffold24	15591	0	6	Dniv4
scaffold24:127764	scaffold24	127764	0.104168	6	Dniv4
scaffold24:152245	scaffold24	152245	0.104169	6	Dniv4
scaffold24:221360	scaffold24	221360	0.520846	6	Dniv4
scaffold24:238667	scaffold24	238667	0.833351	6	Dniv4
scaffold24:247956	scaffold24	247956	1.3542	6	Dniv4
scaffold24:341887	scaffold24	341887	2.52108	6	Dniv4
scaffold24:341832	scaffold24	341832	2.62525	6	Dniv4
scaffold24:1058820	scaffold24	1058820	4.73066	6	Dniv4
scaffold24:1179895	scaffold24	1179895	5.45988	6	Dniv4
scaffold24:1271733	scaffold24	1271733	6.29329	6	Dniv4
scaffold24:1271924	scaffold24	1271924	6.29329	6	Dniv4
scaffold24:1313695	scaffold24	1313695	6.6058	6	Dniv4
scaffold24:1384990	scaffold24	1384990	6.9183	6	Dniv4
scaffold24:1385048	scaffold24	1385048	6.91831	6	Dniv4
scaffold24:1629398	scaffold24	1629398	7.33498	6	Dniv4
scaffold24:1856063	scaffold24	1856063	7.96002	6	Dniv4
scaffold24:1856072	scaffold24	1856072	7.96002	6	Dniv4
scaffold24:1856078	scaffold24	1856078	7.96002	6	Dniv4
scaffold24:1856081	scaffold24	1856081	7.96002	6	Dniv4
scaffold24:1856183	scaffold24	1856183	7.96002	6	Dniv4
scaffold24:1856192	scaffold24	1856192	7.96002	6	Dniv4
scaffold24:1856219	scaffold24	1856219	7.96002	6	Dniv4
scaffold24:1856221	scaffold24	1856221	7.96002	6	Dniv4
scaffold24:1950144	scaffold24	1950144	7.96002	6	Dniv4
scaffold24:2136972	scaffold24	2136972	9.23113	6	Dniv4
scaffold24:2179773	scaffold24	2179773	9.75199	6	Dniv4
scaffold24:2181008	scaffold24	2181008	9.75199	6	Dniv4
scaffold24:2181023	scaffold24	2181023	9.75199	6	Dniv4
scaffold24:1429198	scaffold24	1429198	11.0022	6	Dniv4
scaffold24:1437854	scaffold24	1437854	11.0023	6	Dniv4
scaffold24:1429165	scaffold24	1429165	11.0023	6	Dniv4
scaffold24:1429489	scaffold24	1429489	11.0023	6	Dniv4
scaffold24:1437797	scaffold24	1437797	11.0023	6	Dniv4
scaffold24:1437921	scaffold24	1437921	11.0023	6	Dniv4
scaffold24:1443087	scaffold24	1443087	11.0023	6	Dniv4
scaffold24:1629379	scaffold24	1629379	11.0023	6	Dniv4
scaffold24:1437739	scaffold24	1437739	11.4189	6	Dniv4
scaffold24:1437749	scaffold24	1437749	11.4189	6	Dniv4
scaffold24:1429084	scaffold24	1429084	11.8356	6	Dniv4
scaffold24:1429094	scaffold24	1429094	11.8356	6	Dniv4
scaffold24:1397119	scaffold24	1397119	12.1481	6	Dniv4
scaffold24:1397149	scaffold24	1397149	12.4606	6	Dniv4
scaffold24:1385116	scaffold24	1385116	13.3149	6	Dniv4
scaffold24:1394426	scaffold24	1394426	15.003	6	Dniv4
scaffold24:1394477	scaffold24	1394477	15.4197	6	Dniv4
scaffold24:1394485	scaffold24	1394485	15.4197	6	Dniv4
scaffold24:1394492	scaffold24	1394492	15.4197	6	Dniv4
scaffold24:1394494	scaffold24	1394494	15.4197	6	Dniv4
scaffold24:1394509	scaffold24	1394509	16.0447	6	Dniv4
scaffold24:1394516	scaffold24	1394516	16.0447	6	Dniv4
scaffold24:2508773	scaffold24	2508773	20.2211	6	Dniv4
scaffold24:2475978	scaffold24	2475978	23.2247	6	Dniv4
scaffold24:2528580	scaffold24	2528580	23.433	6	Dniv4
scaffold24:2528651	scaffold24	2528651	23.433	6	Dniv4
scaffold24:2528744	scaffold24	2528744	23.433	6	Dniv4
scaffold24:2578578	scaffold24	2578578	23.5372	6	Dniv4
scaffold24:2658926	scaffold24	2658926	23.8497	6	Dniv4
scaffold24:2679694	scaffold24	2679694	23.9539	6	Dniv4
scaffold24:2883308	scaffold24	2883308	24.7873	6	Dniv4
scaffold24:2815100	scaffold24	2815100	24.8915	6	Dniv4
scaffold24:2875327	scaffold24	2875327	24.8915	6	Dniv4
scaffold24:2875489	scaffold24	2875489	24.8915	6	Dniv4
scaffold24:2991983	scaffold24	2991983	24.9956	6	Dniv4
scaffold24:3114080	scaffold24	3114080	25.7248	6	Dniv4
scaffold24:3113976	scaffold24	3113976	27.6216	6	Dniv4
scaffold24:3084946	scaffold24	3084946	30.2699	6	Dniv4
scaffold24:3084963	scaffold24	3084963	30.2699	6	Dniv4
scaffold24:3085035	scaffold24	3085035	30.7907	6	Dniv4
scaffold24:3002110	scaffold24	3002110	31.52	6	Dniv4
scaffold24:3249198	scaffold24	3249198	32.0408	6	Dniv4
scaffold24:3281131	scaffold24	3281131	32.0408	6	Dniv4
scaffold24:3358513	scaffold24	3358513	32.4575	6	Dniv4
scaffold8:4908	scaffold8	4908	32.8742	6	Dniv4
scaffold8:19234	scaffold8	19234	33.3117	6	Dniv4
scaffold144:29593	scaffold144	29593	33.5409	6	Dniv4
scaffold8:327658	scaffold8	327658	34.6244	6	Dniv4
scaffold8:366777	scaffold8	366777	34.8327	6	Dniv4
scaffold8:411498	scaffold8	411498	34.8327	6	Dniv4
scaffold8:443953	scaffold8	443953	34.8327	6	Dniv4
scaffold8:745956	scaffold8	745956	37.2978	6	Dniv4
scaffold8:741006	scaffold8	741006	37.2978	6	Dniv4
scaffold8:745918	scaffold8	745918	37.2978	6	Dniv4
scaffold8:741697	scaffold8	741697	37.9645	6	Dniv4
scaffold8:765461	scaffold8	765461	38.9438	6	Dniv4
scaffold8:702460	scaffold8	702460	39.4646	6	Dniv4
scaffold8:790208	scaffold8	790208	39.7772	6	Dniv4
scaffold8:956244	scaffold8	956244	41.5696	6	Dniv4
scaffold8:964326	scaffold8	964326	41.5696	6	Dniv4
scaffold8:964273	scaffold8	964273	41.7779	6	Dniv4
scaffold8:1106214	scaffold8	1106214	42.1946	6	Dniv4
scaffold8:1285030	scaffold8	1285030	44.2165	6	Dniv4
scaffold8:1284899	scaffold8	1284899	44.3207	6	Dniv4
scaffold8:1361937	scaffold8	1361937	44.6332	6	Dniv4
scaffold8:1326818	scaffold8	1326818	45.2582	6	Dniv4
scaffold8:1406228	scaffold8	1406228	45.9875	6	Dniv4
scaffold8:1510625	scaffold8	1510625	46.1958	6	Dniv4
scaffold8:1451062	scaffold8	1451062	46.1958	6	Dniv4
scaffold8:1480019	scaffold8	1480019	46.1958	6	Dniv4
scaffold8:1480302	scaffold8	1480302	46.1958	6	Dniv4
scaffold8:1530439	scaffold8	1530439	46.7167	6	Dniv4
scaffold8:1579891	scaffold8	1579891	46.925	6	Dniv4
scaffold8:1732876	scaffold8	1732876	48.6131	6	Dniv4
scaffold8:1771620	scaffold8	1771620	48.8215	6	Dniv4
scaffold8:1745870	scaffold8	1745870	49.3423	6	Dniv4
scaffold8:1846059	scaffold8	1846059	51.2391	6	Dniv4
scaffold8:1846064	scaffold8	1846064	51.2391	6	Dniv4
scaffold8:1841464	scaffold8	1841464	51.6557	6	Dniv4
scaffold8:1845817	scaffold8	1845817	51.6557	6	Dniv4
scaffold8:1845849	scaffold8	1845849	51.6557	6	Dniv4
scaffold8:1957891	scaffold8	1957891	52.5934	6	Dniv4
scaffold8:2028303	scaffold8	2028303	52.9059	6	Dniv4
scaffold8:2204307	scaffold8	2204307	54.594	6	Dniv4
scaffold8:2309183	scaffold8	2309183	55.1149	6	Dniv4
scaffold8:2241745	scaffold8	2241745	55.3232	6	Dniv4
scaffold8:2241792	scaffold8	2241792	55.3232	6	Dniv4
scaffold8:2246204	scaffold8	2246204	56.0524	6	Dniv4
scaffold8:2246288	scaffold8	2246288	56.0524	6	Dniv4
scaffold8:2459919	scaffold8	2459919	57.3235	6	Dniv4
scaffold8:2475796	scaffold8	2475796	57.636	6	Dniv4
scaffold8:2475828	scaffold8	2475828	57.636	6	Dniv4
scaffold8:2507522	scaffold8	2507522	58.1569	6	Dniv4
scaffold8:2519097	scaffold8	2519097	58.5736	6	Dniv4
scaffold8:2671853	scaffold8	2671853	59.3028	6	Dniv4
scaffold8:2707992	scaffold8	2707992	59.4069	6	Dniv4
scaffold8:2708097	scaffold8	2708097	59.4069	6	Dniv4
scaffold8:2715968	scaffold8	2715968	59.9278	6	Dniv4
scaffold8:2718953	scaffold8	2718953	60.032	6	Dniv4
scaffold8:2757438	scaffold8	2757438	60.1361	6	Dniv4
scaffold8:2932868	scaffold8	2932868	60.3445	6	Dniv4
scaffold8:2932877	scaffold8	2932877	60.3445	6	Dniv4
scaffold8:3467876	scaffold8	3467876	60.657	6	Dniv4
scaffold8:3464730	scaffold8	3464730	61.3862	6	Dniv4
scaffold8:3467832	scaffold8	3467832	61.9279	6	Dniv4
scaffold8:3467833	scaffold8	3467833	61.9279	6	Dniv4
scaffold8:3468109	scaffold8	3468109	61.9279	6	Dniv4
scaffold8:3468114	scaffold8	3468114	61.9279	6	Dniv4
scaffold8:3464523	scaffold8	3464523	62.1362	6	Dniv4
scaffold8:3446699	scaffold8	3446699	62.5529	6	Dniv4
scaffold8:3491228	scaffold8	3491228	63.1779	6	Dniv4
scaffold8:3798633	scaffold8	3798633	64.4282	6	Dniv4
scaffold8:3804323	scaffold8	3804323	64.6365	6	Dniv4
scaffold8:3799717	scaffold8	3799717	64.8449	6	Dniv4
scaffold8:3803936	scaffold8	3803936	65.1574	6	Dniv4
scaffold8:3803979	scaffold8	3803979	65.1574	6	Dniv4
scaffold8:3822796	scaffold8	3822796	65.3657	6	Dniv4
scaffold8:3822829	scaffold8	3822829	65.3657	6	Dniv4
scaffold8:3822885	scaffold8	3822885	65.3657	6	Dniv4
scaffold8:3825725	scaffold8	3825725	65.3657	6	Dniv4
scaffold8:3825736	scaffold8	3825736	65.3657	6	Dniv4
scaffold8:4081630	scaffold8	4081630	66.1991	6	Dniv4
scaffold8:4225144	scaffold8	4225144	67.2618	6	Dniv4
scaffold8:4363143	scaffold8	4363143	67.6785	6	Dniv4
scaffold8:4437812	scaffold8	4437812	69.0538	6	Dniv4
scaffold8:4544878	scaffold8	4544878	69.8039	6	Dniv4
scaffold8:4713007	scaffold8	4713007	70.9707	6	Dniv4
scaffold8:4761281	scaffold8	4761281	71.4916	6	Dniv4
scaffold8:4761303	scaffold8	4761303	71.4916	6	Dniv4
scaffold8:4974212	scaffold8	4974212	72.8669	6	Dniv4
scaffold8:5041549	scaffold8	5041549	73.1795	6	Dniv4
scaffold8:5038052	scaffold8	5038052	73.2836	6	Dniv4
scaffold8:5111253	scaffold8	5111253	74.3463	6	Dniv4
scaffold8:5115887	scaffold8	5115887	74.9713	6	Dniv4
scaffold8:5115516	scaffold8	5115516	75.0755	6	Dniv4
scaffold8:5153661	scaffold8	5153661	75.5963	6	Dniv4
scaffold8:5264775	scaffold8	5264775	76.5548	6	Dniv4
scaffold8:5301862	scaffold8	5301862	77.4299	6	Dniv4
scaffold8:5322117	scaffold8	5322117	78.1799	6	Dniv4
scaffold8:5321966	scaffold8	5321966	78.4924	6	Dniv4
scaffold8:5351200	scaffold8	5351200	78.9091	6	Dniv4
scaffold8:5446818	scaffold8	5446818	79.43	6	Dniv4
scaffold8:5446878	scaffold8	5446878	79.43	6	Dniv4
scaffold8:5573240	scaffold8	5573240	79.43	6	Dniv4
scaffold8:5599697	scaffold8	5599697	79.43	6	Dniv4
scaffold8:5534248	scaffold8	5534248	79.6383	6	Dniv4
scaffold8:5517690	scaffold8	5517690	79.9508	6	Dniv4
scaffold8:5569529	scaffold8	5569529	80.1592	6	Dniv4
scaffold8:5468240	scaffold8	5468240	80.3675	6	Dniv4
scaffold8:5600068	scaffold8	5600068	80.68	6	Dniv4
scaffold8:5723055	scaffold8	5723055	81.6604	6	Dniv4
scaffold8:5839839	scaffold8	5839839	82.1812	6	Dniv4
scaffold8:5763824	scaffold8	5763824	82.3896	6	Dniv4
scaffold8:5809296	scaffold8	5809296	83.1188	6	Dniv4
scaffold8:5890170	scaffold8	5890170	83.848	6	Dniv4
scaffold8:5850719	scaffold8	5850719	84.1605	6	Dniv4
scaffold8:5932779	scaffold8	5932779	84.1605	6	Dniv4
scaffold8:5851602	scaffold8	5851602	84.6814	6	Dniv4
scaffold8:5851477	scaffold8	5851477	85.2022	6	Dniv4
scaffold8:5926004	scaffold8	5926004	85.6189	6	Dniv4
scaffold8:5932734	scaffold8	5932734	86.0356	6	Dniv4
scaffold8:6011254	scaffold8	6011254	86.3481	6	Dniv4
scaffold8:6229602	scaffold8	6229602	86.7648	6	Dniv4
scaffold8:6243808	scaffold8	6243808	86.7648	6	Dniv4
scaffold8:6221767	scaffold8	6221767	86.9731	6	Dniv4
scaffold8:6221850	scaffold8	6221850	87.0773	6	Dniv4
scaffold8:6221909	scaffold8	6221909	87.0773	6	Dniv4
scaffold8:6296499	scaffold8	6296499	87.2856	6	Dniv4
scaffold8:6299351	scaffold8	6299351	87.5981	6	Dniv4
scaffold8:6244141	scaffold8	6244141	89.4531	6	Dniv4
scaffold8:6244192	scaffold8	6244192	89.8698	6	Dniv4
scaffold8:6229450	scaffold8	6229450	95.3553	6	Dniv4
scaffold8:6229458	scaffold8	6229458	95.3553	6	Dniv4
scaffold8:6229482	scaffold8	6229482	96.2929	6	Dniv4
scaffold8:6229525	scaffold8	6229525	96.918	6	Dniv4
scaffold8:6229501	scaffold8	6229501	97.6472	6	Dniv4
scaffold16:163720	scaffold16	163720	109.298	6	Dniv4
scaffold16:163726	scaffold16	163726	109.298	6	Dniv4
scaffold16:163670	scaffold16	163670	109.402	6	Dniv4
scaffold16:163671	scaffold16	163671	109.402	6	Dniv4
scaffold16:163753	scaffold16	163753	110.444	6	Dniv4
scaffold16:163761	scaffold16	163761	110.444	6	Dniv4
scaffold16:163457	scaffold16	163457	119.823	6	Dniv4
scaffold16:152063	scaffold16	152063	120.24	6	Dniv4
scaffold16:177885	scaffold16	177885	120.656	6	Dniv4
scaffold16:177914	scaffold16	177914	120.761	6	Dniv4
scaffold16:36654	scaffold16	36654	121.386	6	Dniv4
scaffold16:40014	scaffold16	40014	121.907	6	Dniv4
scaffold16:133409	scaffold16	133409	121.907	6	Dniv4
scaffold16:133892	scaffold16	133892	121.907	6	Dniv4
scaffold16:36460	scaffold16	36460	122.448	6	Dniv4
scaffold16:302176	scaffold16	302176	123.094	6	Dniv4
scaffold16:243187	scaffold16	243187	123.302	6	Dniv4
scaffold16:241102	scaffold16	241102	123.407	6	Dniv4
scaffold16:319005	scaffold16	319005	123.407	6	Dniv4
scaffold8:6492519	scaffold8	6492519	123.615	6	Dniv4
scaffold16:114291	scaffold16	114291	123.927	6	Dniv4
scaffold16:133530	scaffold16	133530	124.24	6	Dniv4
scaffold16:163559	scaffold16	163559	124.344	6	Dniv4
scaffold16:40682	scaffold16	40682	124.657	6	Dniv4
scaffold16:153891	scaffold16	153891	124.969	6	Dniv4
scaffold8:6313199	scaffold8	6313199	125.803	6	Dniv4
scaffold8:6367500	scaffold8	6367500	125.907	6	Dniv4
scaffold8:6426031	scaffold8	6426031	126.74	6	Dniv4
scaffold16:100258	scaffold16	100258	127.49	6	Dniv4
scaffold16:241257	scaffold16	241257	127.594	6	Dniv4
scaffold16:374074	scaffold16	374074	128.74	6	Dniv4
scaffold16:374101	scaffold16	374101	130.867	6	Dniv4
scaffold16:492969	scaffold16	492969	133.306	6	Dniv4
scaffold16:500187	scaffold16	500187	133.306	6	Dniv4
scaffold16:551365	scaffold16	551365	133.514	6	Dniv4
scaffold16:601638	scaffold16	601638	135.371	6	Dniv4
scaffold16:646486	scaffold16	646486	137.978	6	Dniv4
scaffold16:671812	scaffold16	671812	137.978	6	Dniv4
scaffold16:829426	scaffold16	829426	138.394	6	Dniv4
scaffold16:970159	scaffold16	970159	139.019	6	Dniv4
scaffold16:1060226	scaffold16	1060226	140.291	6	Dniv4
scaffold16:1079159	scaffold16	1079159	140.291	6	Dniv4
scaffold16:1086763	scaffold16	1086763	140.499	6	Dniv4
scaffold16:1146225	scaffold16	1146225	140.811	6	Dniv4
scaffold16:1310209	scaffold16	1310209	141.645	6	Dniv4
scaffold16:1320564	scaffold16	1320564	141.853	6	Dniv4
scaffold16:1277139	scaffold16	1277139	142.166	6	Dniv4
scaffold16:1425632	scaffold16	1425632	142.603	6	Dniv4
scaffold16:1499315	scaffold16	1499315	143.145	6	Dniv4
scaffold16:1573067	scaffold16	1573067	143.457	6	Dniv4
scaffold16:1654807	scaffold16	1654807	143.457	6	Dniv4
scaffold16:1657917	scaffold16	1657917	143.999	6	Dniv4
scaffold16:1542648	scaffold16	1542648	144.645	6	Dniv4
scaffold16:1681009	scaffold16	1681009	145.166	6	Dniv4
scaffold16:1792026	scaffold16	1792026	146.145	6	Dniv4
scaffold16:1792154	scaffold16	1792154	146.353	6	Dniv4
scaffold16:1798057	scaffold16	1798057	146.562	6	Dniv4
scaffold16:1796002	scaffold16	1796002	147.416	6	Dniv4
scaffold16:1867729	scaffold16	1867729	148.833	6	Dniv4
scaffold16:1867635	scaffold16	1867635	148.937	6	Dniv4
scaffold16:1926759	scaffold16	1926759	149.354	6	Dniv4
scaffold16:1998327	scaffold16	1998327	150.083	6	Dniv4
scaffold16:1962715	scaffold16	1962715	151.021	6	Dniv4
scaffold16:2162613	scaffold16	2162613	151.771	6	Dniv4
scaffold16:2139194	scaffold16	2139194	152.417	6	Dniv4
scaffold16:2050702	scaffold16	2050702	153.062	6	Dniv4
scaffold16:2120109	scaffold16	2120109	153.062	6	Dniv4
scaffold16:2136281	scaffold16	2136281	153.062	6	Dniv4
scaffold16:2163121	scaffold16	2163121	153.062	6	Dniv4
scaffold16:2167014	scaffold16	2167014	153.062	6	Dniv4
scaffold16:2169791	scaffold16	2169791	153.062	6	Dniv4
scaffold16:2183415	scaffold16	2183415	153.062	6	Dniv4
scaffold16:2169874	scaffold16	2169874	154.042	6	Dniv4
scaffold16:2125705	scaffold16	2125705	155.25	6	Dniv4
scaffold16:2309090	scaffold16	2309090	155.98	6	Dniv4
scaffold16:2422169	scaffold16	2422169	156.396	6	Dniv4
scaffold16:2422232	scaffold16	2422232	156.396	6	Dniv4
scaffold16:2423412	scaffold16	2423412	156.917	6	Dniv4
scaffold16:2423444	scaffold16	2423444	156.917	6	Dniv4
scaffold16:2326447	scaffold16	2326447	157.334	6	Dniv4
scaffold16:2428378	scaffold16	2428378	157.959	6	Dniv4
scaffold16:2545795	scaffold16	2545795	158.271	6	Dniv4
scaffold16:2460165	scaffold16	2460165	158.375	6	Dniv4
scaffold16:2643319	scaffold16	2643319	158.792	6	Dniv4
scaffold16:2831452	scaffold16	2831452	160.042	6	Dniv4
scaffold16:3012289	scaffold16	3012289	160.772	6	Dniv4
scaffold16:3283077	scaffold16	3283077	161.751	6	Dniv4
scaffold16:3127675	scaffold16	3127675	162.293	6	Dniv4
scaffold16:3243095	scaffold16	3243095	162.293	6	Dniv4
scaffold16:3192153	scaffold16	3192153	162.605	6	Dniv4
scaffold16:3486469	scaffold16	3486469	163.794	6	Dniv4
scaffold16:3370715	scaffold16	3370715	164.627	6	Dniv4
scaffold16:3471595	scaffold16	3471595	165.565	6	Dniv4
scaffold16:3462503	scaffold16	3462503	165.877	6	Dniv4
scaffold16:3477379	scaffold16	3477379	166.086	6	Dniv4
scaffold16:3394780	scaffold16	3394780	166.19	6	Dniv4
scaffold16:3442593	scaffold16	3442593	166.19	6	Dniv4
scaffold16:3521655	scaffold16	3521655	166.398	6	Dniv4
scaffold16:3549086	scaffold16	3549086	167.127	6	Dniv4
scaffold16:3582268	scaffold16	3582268	167.752	6	Dniv4
scaffold16:3628352	scaffold16	3628352	167.752	6	Dniv4
scaffold16:3680500	scaffold16	3680500	168.525	6	Dniv4
scaffold16:3720586	scaffold16	3720586	169.298	6	Dniv4
scaffold16:3665884	scaffold16	3665884	169.506	6	Dniv4
scaffold16:3680385	scaffold16	3680385	169.506	6	Dniv4
scaffold16:3707259	scaffold16	3707259	169.506	6	Dniv4
scaffold16:3666048	scaffold16	3666048	169.506	6	Dniv4
scaffold16:3680329	scaffold16	3680329	169.506	6	Dniv4
scaffold16:3693659	scaffold16	3693659	169.506	6	Dniv4
scaffold16:3707213	scaffold16	3707213	169.506	6	Dniv4
scaffold16:3707221	scaffold16	3707221	169.506	6	Dniv4
scaffold16:3722785	scaffold16	3722785	169.715	6	Dniv4
scaffold16:3722830	scaffold16	3722830	169.715	6	Dniv4
scaffold16:3680361	scaffold16	3680361	170.048	6	Dniv4
scaffold16:3887144	scaffold16	3887144	170.465	6	Dniv4
scaffold16:3887153	scaffold16	3887153	170.465	6	Dniv4
scaffold16:3811285	scaffold16	3811285	170.569	6	Dniv4
scaffold16:3918821	scaffold16	3918821	170.986	6	Dniv4
scaffold137:11460	scaffold137	11460	171.402	6	Dniv4
scaffold137:11507	scaffold137	11507	171.402	6	Dniv4
scaffold16:4052593	scaffold16	4052593	171.402	6	Dniv4
scaffold16:4101434	scaffold16	4101434	171.402	6	Dniv4
scaffold16:4185704	scaffold16	4185704	171.402	6	Dniv4
scaffold16:4220706	scaffold16	4220706	171.402	6	Dniv4
scaffold16:4220720	scaffold16	4220720	171.402	6	Dniv4
scaffold16:4320914	scaffold16	4320914	171.402	6	Dniv4
scaffold16:4320955	scaffold16	4320955	171.402	6	Dniv4
scaffold137:11016	scaffold137	11016	172.027	6	Dniv4
scaffold16:4070236	scaffold16	4070236	172.757	6	Dniv4
scaffold16:4045938	scaffold16	4045938	172.965	6	Dniv4
scaffold16:4283545	scaffold16	4283545	173.528	6	Dniv4
scaffold16:4320500	scaffold16	4320500	174.049	6	Dniv4
scaffold16:4342917	scaffold16	4342917	174.049	6	Dniv4
scaffold16:4439983	scaffold16	4439983	174.049	6	Dniv4
scaffold16:4440027	scaffold16	4440027	174.049	6	Dniv4
scaffold16:4514975	scaffold16	4514975	174.361	6	Dniv4
scaffold16:4571209	scaffold16	4571209	174.674	6	Dniv4
scaffold11:77284	scaffold11	77284	174.882	6	Dniv4
scaffold11:74446	scaffold11	74446	175.195	6	Dniv4
scaffold11:59052	scaffold11	59052	175.507	6	Dniv4
scaffold11:45974	scaffold11	45974	176.049	6	Dniv4
scaffold11:18445	scaffold11	18445	176.487	6	Dniv4
scaffold11:18510	scaffold11	18510	176.487	6	Dniv4
scaffold11:18539	scaffold11	18539	176.487	6	Dniv4
scaffold11:131640	scaffold11	131640	176.487	6	Dniv4
scaffold11:204514	scaffold11	204514	176.799	6	Dniv4
scaffold11:209259	scaffold11	209259	177.112	6	Dniv4
scaffold11:207502	scaffold11	207502	177.549	6	Dniv4
scaffold11:204602	scaffold11	204602	177.862	6	Dniv4
scaffold11:207273	scaffold11	207273	177.862	6	Dniv4
scaffold11:266982	scaffold11	266982	178.07	6	Dniv4
scaffold11:279172	scaffold11	279172	178.07	6	Dniv4
scaffold11:292522	scaffold11	292522	178.07	6	Dniv4
scaffold11:292523	scaffold11	292523	178.07	6	Dniv4
scaffold11:264419	scaffold11	264419	178.174	6	Dniv4
scaffold11:264434	scaffold11	264434	178.174	6	Dniv4
scaffold11:267049	scaffold11	267049	178.382	6	Dniv4
scaffold11:389452	scaffold11	389452	178.591	6	Dniv4
scaffold11:683097	scaffold11	683097	178.903	6	Dniv4
scaffold11:549269	scaffold11	549269	179.112	6	Dniv4
scaffold11:436283	scaffold11	436283	179.32	6	Dniv4
[truncated: 3,059 more rows]

## Sheet: Suppl Table 2 Sources
Supplementary Table 2. Genomic resources used for comparative anlayses
Species	Approximate Genome Size (Mb)	Annotated Genes	Brassicaceae Cladea	Version Notes	Source
Arabidopsis thaliana	135	27654	A	TAIR10	https://www.arabidopsis.org/
Arabidopsis lyrata	207	31073	A	version 2.1	http://phytozome.jgi.doe.gov/pz/portal.html
Arabis alpina	309	34220	B	version 4	http://www.arabis-alpina.org/
Capsella rubella		26521	A	version 1	http://phytozome.jgi.doe.gov/pz/portal.html
Raphanus raphanistrum		38174	B	version 1	http://radish.plantbiology.msu.edu
Brassica oleracea capitata		35400	B	version 1	http://phytozome.jgi.doe.gov/pz/portal.html
Thellungiella parvula		27132	B	version 1	http://thellungiella.org/
Thlaspi arvense		27390	B	version 1	http://pennycress.umn.edu/
Aethionema arabicum		23167	F	version 1	http://mustang.biol.mcgill.ca:8885/downloads.html
aFollowing the clade definitions of Guo et al. (2017)

## Sheet: Suppl Table 3 Assembly Stats
Supplementary Table 3. Assembly statistics for different stages in the scaffolding process of the D. nivalis genome
Assembly	# of Scaffolds (> 1Kb)	N50 (bp)	L50	N75 (bp)	L75	Longest Scaffold (bp)	Total Length (Including Ns; bp)	#Ns per 100 Kb
Dn87_DDN	28339	30083	2663	12522	6175	203137	280943057	51.58
Dn87_DDN_Chicago	7857	2917766	30	1669582	64	9273015	300294428	6485.93
Dn87_DDN_Chicago_ONT	6765	4437316	21	2077459	46	20016868	301708868	6873.97
Dn87_DDN_Chicago_ONT_map	6682	31019404	5	34185534	7	43070268	301641952	6853.32

## Sheet: Suppl Table 4 TE Annotation
Supplementary Table 4. Repetitive Element Annotation of D. nivalis genome assembly.
TE family	Superfamily	Count	Total bps		Summary
EnSpm/CACTA	TIR	16052	9107211		TE Superfamily	Count	Total bps
Harbinger	TIR	17144	8903286		LTRRT	59123	60107773
MuDR	TIR	2432	1149388		TIR	40517	20933233
Mariner/Tc1	TIR	3035	1108339		Helitron	23661	13415213
DNA-Transposon	TIR	1093	451135		Simple	1378	170441
hAT	TIR	761	213874		SINE	535	138991
					LINE	38	9172
BoSB7A	SINE	203	69473		Total	125252	94774823
AtSB3	SINE	70	18856
BoSB6B	SINE	64	13465
AtSB6	SINE	33	8798
SINE2-1	SINE	39	6869
BoSB14B	SINE	36	5507
BoSB14A	SINE	37	5436
BoSB6D	SINE	13	3765
AtSB5	SINE	16	3508
AtSB2	SINE	18	2269
BoSB15	SINE	5	815
BoSB12	SINE	1	230
L1-1_STu	LINE	16	4979
L1-3_ALy	LINE	6	1771
L1-3B_ALy	LINE	6	1416
L1-4_ALy	LINE	4	395
L1-15_ALy	LINE	1	151
L1-8_ALy	LINE	1	108
ATLINE1_3A	LINE	1	91
L1-1_BRa	LINE	1	89
L1-12_ALy	LINE	1	89
L1-1_ALy	LINE	1	83
Unknown-LTRRT	LTR-RT	17700	13026610
ALYCopia74-LTRRT	LTR-RT Copia	3203	3490893
ATCOPIA20-LTRRT	LTR-RT Copia	1588	1037628
ATCOPIA95-LTRRT	LTR-RT Copia	1077	1023714
TA1-2-LTRRT	LTR-RT Copia	827	974239
ALYCopia6-LTRRT	LTR-RT Copia	645	803729
ENDOVIR1-LTRRT	LTR-RT Copia	545	605734
ATCOPIA36-LTRRT	LTR-RT Copia	545	831018
ATCOPIA27-LTRRT	LTR-RT Copia	429	309219
ALYCopia40-LTRRT	LTR-RT Copia	354	366577
ATCOPIA35-LTRRT	LTR-RT Copia	313	301217
ALYCopia32-LTRRT	LTR-RT Copia	251	330445
ATCOPIA12-LTRRT	LTR-RT Copia	146	91623
ATCOPIA78-LTRRT	LTR-RT Copia	140	155595
BraCopia7-LTRRT	LTR-RT Copia	118	135084
ALYCopia45-LTRRT	LTR-RT Copia	94	131772
ATCOPIA17-LTRRT	LTR-RT Copia	80	130908
ATCOPIA26-LTRRT	LTR-RT Copia	75	95678
ATCOPIA45-LTRRT	LTR-RT Copia	72	106189
ATCOPIA1-LTRRT	LTR-RT Copia	68	136258
ATCOPIA43-LTRRT	LTR-RT Copia	48	79273
ALYCopia16-LTRRT	LTR-RT Copia	26	59541
ATCOPIA34-LTRRT	LTR-RT Copia	17	17877
ATCOPIA8-LTRRT	LTR-RT Copia	9	14097
BraCopia119-LTRRT	LTR-RT Copia	6	10686
ATCOPIA51-LTRRT	LTR-RT Copia	1	4680
ALYCopia42-LTRRT	LTR-RT Copia	1	4332
ATGP1-LTRRT	LTR-RT Gypsy	13469	12887803
ATLANTYS2-LTRRT	LTR-RT Gypsy	6581	10544946
ATHILA4-LTRRT	LTR-RT Gypsy	4072	4302963
ATGP5-LTRRT	LTR-RT Gypsy	2242	2303858
ATGP10-LTRRT	LTR-RT Gypsy	2084	2797488
ATHILA6-LTRRT	LTR-RT Gypsy	973	1180342
ATLANTYS1-LTRRT	LTR-RT Gypsy	611	756055
ALYGypsy10-LTRRT	LTR-RT Gypsy	241	271057
ATGP4-LTRRT	LTR-RT Gypsy	239	439727
ALYGypsy4-LTRRT	LTR-RT Gypsy	152	189072
ATGP3-LTRRT	LTR-RT Gypsy	40	58047
ALYGypsy1-LTRRT	LTR-RT Gypsy	31	67306
BraGypsy2-LTRRT	LTR-RT Gypsy	10	34493
Clust1_Helitron	Helitron	4173	1966715
Clust11_Helitron	Helitron	2063	1475166
Clust7_Helitron	Helitron	1601	1048134
Clust22_Helitron	Helitron	980	675587
Clust78_Helitron	Helitron	1304	589240
Clust48_Helitron	Helitron	702	354149
Clust105_Helitron	Helitron	533	343808
Clust44_Helitron	Helitron	764	304893
Clust16_Helitron	Helitron	594	301893
Clust18_Helitron	Helitron	308	274445
Clust204_Helitron	Helitron	312	266801
Clust15_Helitron	Helitron	493	261049
Clust76_Helitron	Helitron	384	248193
Clust13_Helitron	Helitron	445	246500
Clust0_Helitron	Helitron	326	238562
Clust248_Helitron	Helitron	441	205410
Clust59_Helitron	Helitron	292	195891
Clust126_Helitron	Helitron	196	185616
Clust4_Helitron	Helitron	186	182275
Clust198_Helitron	Helitron	450	180932
Clust149_Helitron	Helitron	283	147732
Clust175_Helitron	Helitron	169	145980
Clust50_Helitron	Helitron	311	140536
Clust93_Helitron	Helitron	357	125980
Clust345_Helitron	Helitron	133	123116
Clust8_Helitron	Helitron	187	120141
Clust185_Helitron	Helitron	223	119239
Clust287_Helitron	Helitron	98	115194
Clust137_Helitron	Helitron	189	113936
Clust134_Helitron	Helitron	232	111799
Clust3_Helitron	Helitron	269	108922
Clust89_Helitron	Helitron	252	106589
Clust192_Helitron	Helitron	237	100775
Clust284_Helitron	Helitron	129	90915
Clust145_Helitron	Helitron	182	89845
Clust118_Helitron	Helitron	135	87240
Clust127_Helitron	Helitron	79	86723
Clust238_Helitron	Helitron	86	85160
Clust56_Helitron	Helitron	230	82033
Clust147_Helitron	Helitron	130	79669
Clust73_Helitron	Helitron	165	79039
Clust201_Helitron	Helitron	155	76146
Clust20_Helitron	Helitron	111	66254
Clust55_Helitron	Helitron	104	62160
Clust221_Helitron	Helitron	69	61779
Clust139_Helitron	Helitron	139	60612
Clust311_Helitron	Helitron	86	52202
Clust312_Helitron	Helitron	61	51366
Clust43_Helitron	Helitron	100	51291
Clust63_Helitron	Helitron	99	50251
Clust103_Helitron	Helitron	104	50014
Clust26_Helitron	Helitron	93	49578
Clust289_Helitron	Helitron	54	48085
Clust314_Helitron	Helitron	98	47794
Clust243_Helitron	Helitron	60	45981
Clust5_Helitron	Helitron	106	43654
Clust69_Helitron	Helitron	117	40734
Clust286_Helitron	Helitron	100	40325
Clust291_Helitron	Helitron	97	36869
Clust64_Helitron	Helitron	40	35181
Clust144_Helitron	Helitron	92	34721
Clust152_Helitron	Helitron	91	31349
Clust232_Helitron	Helitron	94	30703
Clust132_Helitron	Helitron	72	28141
Clust40_Helitron	Helitron	46	26127
Clust52_Helitron	Helitron	48	25118
Clust21_Helitron	Helitron	53	24714
Clust154_Helitron	Helitron	64	22746
Clust320_Helitron	Helitron	29	22434
Clust207_Helitron	Helitron	38	21539
Clust329_Helitron	Helitron	23	20063
Clust255_Helitron	Helitron	26	19394
Clust330_Helitron	Helitron	49	19240
Clust90_Helitron	Helitron	40	17955
Clust107_Helitron	Helitron	32	15621
Clust72_Helitron	Helitron	19	15359
Clust101_Helitron	Helitron	15	14910
Clust12_Helitron	Helitron	23	13886
Clust136_Helitron	Helitron	17	13685
Clust293_Helitron	Helitron	28	12648
Clust306_Helitron	Helitron	15	12109
Clust83_Helitron	Helitron	8	11730
Clust206_Helitron	Helitron	20	10889
Clust182_Helitron	Helitron	24	10774
Clust258_Helitron	Helitron	6	10263
Clust155_Helitron	Helitron	17	9499
Clust81_Helitron	Helitron	14	8777
Clust203_Helitron	Helitron	7	8676
Clust321_Helitron	Helitron	13	8181
Clust148_Helitron	Helitron	9	7422
Clust67_Helitron	Helitron	16	7174
Clust256_Helitron	Helitron	6	7099
Clust6_Helitron	Helitron	9	6983
Clust191_Helitron	Helitron	15	6949
Clust280_Helitron	Helitron	17	6376
Clust28_Helitron	Helitron	8	5728
Clust29_Helitron	Helitron	18	5561
Clust236_Helitron	Helitron	7	5335
Clust241_Helitron	Helitron	6	5032
Clust57_Helitron	Helitron	9	4957
Clust346_Helitron	Helitron	11	4754
Clust188_Helitron	Helitron	8	4563
Clust341_Helitron	Helitron	4	4499
Clust240_Helitron	Helitron	4	4195
Clust244_Helitron	Helitron	13	4155
Clust71_Helitron	Helitron	4	3809
Clust171_Helitron	Helitron	9	3452
Clust209_Helitron	Helitron	1	2697
Clust309_Helitron	Helitron	2	2599
Clust242_Helitron	Helitron	6	2251
Clust205_Helitron	Helitron	13	2210
Clust87_Helitron	Helitron	8	2082
Clust124_Helitron	Helitron	8	1877
Clust216_Helitron	Helitron	2	1709
Clust210_Helitron	Helitron	3	1628
Clust297_Helitron	Helitron	1	1096
Clust276_Helitron	Helitron	1	531
Clust213_Helitron	Helitron	1	408
Clust239_Helitron	Helitron	1	368
Clust245_Helitron	Helitron	1	222
Clust34_Helitron	Helitron	1	143

## Sheet: Suppl Table 5 TE Comparison
Supplementary Table 5. Comparison of TE abundance between D. nivalis, A. alpina, A. thaliana, and A. lyrata
Values for A. alpina, A. thaliana, and A. lyrata are from Willing et al. (2015)
TE Superfamily	D. nivalis (301.64 Mb)		A. alpina (309 Mb)		A. thaliana (135 Mb)		A. lyrata (206.67 Mb)
	Total bps	% of genome	Total bps	% of genome	Total bps	% of genome	Total bps	% of genome
LTRRT Gypsy	35833157	0.118794	36151289	0.116994	2698723	0.0199905	15262567	0.0738499
LTRRT Copia	11248006	0.0372895	14550159	0.0470879	521425	0.00386241	7316853	0.0354036
TIR-CACTA	9107211	0.0301923	4193219	0.0135703	221600	0.00164148	1872873	0.00906214
TIR-MuDR	1149388	0.00381046	4761749	0.0154102	682173	0.00505313	2184244	0.0105688
TIR-hAT	213874	0.000709037	686444	0.0022215	61965	0.000459	268629	0.0012998
Helitron*	13415213	0.0444743	1592628	0.00515414	1173907	0.00869561	1667775	0.00806975
LINE	9172	3.04071e-05	9658619	0.0312577	210958	0.00156265	3987855	0.0192958
SINE	138991	0.000460784	676188	0.00218831	2836	2.10074e-05	513889	0.00248652
Total	71115012	0.235761	72270295	0.233884	5573587	0.0412858	33074685	0.160036
*Note that our Helitron annotation pipeline was significantly different from that employed by Willing et al. (2015) for A. alpina and A. lyrata, and thus direct comparisons may be imprecise.

## Sheet: Suppl Table 6 TE Dynamics
Supplementary Table 6. Evolutionary dynamics of insertions from main tribes of LTR retrotransposons in Draba nivalis (this study) and Arabis alpina (from Choudhury et al 2017), based on the average divergence of LTR sequences from full-length copies assigned to a tribe, following San Miguel et al. (1998). Rough dating in million generations (MyG) is based on the experimental mutation rate assesse…
	Draba nivalis			Arabis alpina
Tribe	% Similarity	Divergence	Age [MyG]	% Similarity	Divergence	Age [MyG]
Copia-LTR retrotransposons
ATCOPIA8	99.516	0.0048404	0.345743	98.6119	0.0138805	0.991464
ATCOPIA78/ATCOPIA23/ONSEN	98.9401	0.0105994	0.7571	n.a.	n.a.	n.a.
ATCOPIA12	98.9266	0.0107343	0.766736	n.a.	n.a.	n.a.
ALYCopia16	98.8755	0.0112446	0.803186	91.7467	0.0825328	5.8952
ATCOPIA26	98.8673	0.0113266	0.809043	n.a.	n.a.	n.a.
ATCOPIA17	98.8433	0.0115669	0.826207	n.a.	n.a.	n.a.
ATCOPIA45	98.7253	0.0127471	0.910507	n.a.	n.a.	n.a.
ATCOPIA1	98.5403	0.0145969	1.04264	n.a.	n.a.	n.a.
ALYCopia40	98.4467	0.0155333	1.10952	n.a.	n.a.	n.a.
TA1-2	98.4396	0.015604	1.11457	97.9421	0.0205791	1.46994
ATCOPIA35	98.4153	0.0158466	1.1319	98.1801	0.0181991	1.29994
ATCOPIA36	98.2812	0.0171878	1.2277	91.2437	0.0875629	6.25449
ALYCopia74	98.2702	0.0172983	1.23559	94.1595	0.058405	4.17179
ALYCopia6	98.1171	0.0188289	1.34492	96.03	0.0396996	2.83569
ATCOPIA51	97.9076	0.0209243	1.49459	n.a.	n.a.	n.a.
BraCopia119	97.8777	0.021223	1.51593	98.7142	0.0128579	0.918421
ATCOPIA20	97.8134	0.0218664	1.56189	97.4712	0.0252876	1.80626
BraCopia7	97.5764	0.024236	1.73114	96.8124	0.0318755	2.27682
ALYCopia42	97.0178	0.0298219	2.13014	97.0723	0.0292774	2.09124
ATCOPIA43	96.4976	0.0350235	2.50168	88.7197	0.112803	8.05736
ATCOPIA95	96.1707	0.038293	2.73521	96.3369	0.0366306	2.61647
ATCOPIA27	96.1662	0.0383382	2.73844	n.a.	n.a.	n.a.
ALYCopia32	95.9626	0.040374	2.88386	93.0781	0.0692186	4.94419
ALYCopia45	93.4774	0.0652265	4.65904	95.5472	0.0445277	3.18055
ATCOPIA34	93.3688	0.0663123	4.73659	93.9973	0.0600267	4.28762
Gypsy-LTR retrotransposons
ATLANTYS2	98.688	0.0131203	0.937164	96.6147	0.0338529	2.41806
ATHILA6	98.6086	0.013914	0.993857	95.8823	0.0411766	2.94119
ATGP4	98.5006	0.0149944	1.07103	98.3003	0.0169967	1.21405
ALYGypsy1	98.4789	0.0152111	1.08651	97.4663	0.0253374	1.80981
ATGP3	98.3788	0.016212	1.158	97.7911	0.0220894	1.57781
ATGP5	97.9231	0.0207692	1.48351	95.0041	0.0499589	3.56849
ATHILA4	97.7655	0.0223451	1.59608	96.5564	0.0344359	2.45971
BraGypsy2	97.5292	0.0247076	1.76483	97.7022	0.0229779	1.64128
ENDOVIR1	97.3122	0.0268784	1.91989	94.1815	0.0581849	4.15606
ALYGypsy10	97.0143	0.0298566	2.13261	98.2883	0.0171168	1.22263
ATGP10	96.9085	0.0309148	2.2082	95.8947	0.0410531	2.93236
ATGP1	96.3204	0.036796	2.62829	95.7645	0.0423547	3.02534
ALYGypsy4	96.0832	0.0391681	2.79772	91.6825	0.0831747	5.94105
ATLANTYS1	92.6475	0.0735246	5.25176	90.995	0.0900501	6.43215

## Sheet: Suppl Table 7 BUSCO Stats
Supplementary Table 7. BUSCO v3.0.1 results for D. nivalis genome and annotated gene set
	Protein Mode		Genome Mode
	Count	%	Count	%
Complete BUSCOs (C)	1329	0.922917	1371	0.952083
Complete and single-copy BUSCOs (S)	1269	0.88125	1321	0.917361
Complete and duplicated BUSCOs (D)	60	0.0416667	50	0.0347222
Fragmented BUSCOs (F)	39	0.0270833	26	0.0180556
Missing BUSCOs (M)	72	0.05	43	0.0298611
Total BUSCO groups searched	1440		1440

## Sheet: Suppl Table 8 PFAM Domains
Supplementary Table 8. Significant enrichment and depletion of PFAM annotations in the D. nivalis proteome
PFAM cells in greeen indicate significant enrichment in the D. nivalis proteome (Z-score > 1.96)
PFAM cells in yellow indicate significant depletion in the D. nivalis proteome (Z-score < -1.96)
		Z-scores										Counts
PFAM ID	Increase/Decrease	Aalpi	Aarab	Alyra	Athal	Boler	Cube	Dniva	Rraph	Tarve	Tparv	Aalpi	Aarab	Alyra	Athal	Boler	Cube	Dniva	Rraph	Tarve	Tparv	D. nivalis gene ID	PFAM Description	INTERPRO ID	INTERPRO Description	GO Terms
PF03069	Increase	-0.316228	-0.316228	-0.316228	-0.316228	-0.316228	-0.316228	2.84605	-0.316228	-0.316228	-0.316228	2	2	2	2	2	2	8	2	2	2	Dniva26903	Acetamidase/Formamidase family	IPR004304	Acetamidase/Formamidase	GO:0008152|GO:0016811
PF05192	Increase	-0.316228	-0.316228	-0.316228	-0.316228	-0.316228	-0.316228	2.84605	-0.316228	-0.316228	-0.316228	6	6	6	6	6	6	8	6	6	6	Dniva12524	MutS domain III	IPR007696	DNA mismatch repair protein MutS, core	GO:0005524|GO:0006298|GO:0030983
PF01557	Increase	-0.316228	-0.316228	-0.316228	-0.316228	-0.316228	-0.316228	2.84605	-0.316228	-0.316228	-0.316228	3	3	3	3	3	3	7	3	3	3	Dniva18648	Fumarylacetoacetate (FAA) hydrolase family	IPR002529	Fumarylacetoacetase, C-terminal	GO:0003824|GO:0008152
PF01624	Increase	-0.316228	-0.316228	-0.316228	-0.316228	-0.316228	-0.316228	2.84605	-0.316228	-0.316228	-0.316228	5	5	5	5	5	5	6	5	5	5	Dniva12524	MutS domain I	IPR007695	DNA mismatch repair protein MutS-like, N-terminal	GO:0005524|GO:0006298|GO:0030983
PF05603	Increase	-0.316228	-0.316228	-0.316228	-0.316228	-0.316228	-0.316228	2.84605	-0.316228	-0.316228	-0.316228	1	1	1	1	1	1	5	1	1	1	Dniva10142	Protein of unknown function (DUF775)	IPR008493	Protein of unknown function DUF775
PF01113	Increase	-0.316228	-0.316228	-0.316228	-0.316228	-0.316228	-0.316228	2.84605	-0.316228	-0.316228	-0.316228	3	3	3	3	3	3	4	3	3	3	Dniva23762	Dihydrodipicolinate reductase, N-terminus	IPR000846	Dihydrodipicolinate reductase, N-terminal	GO:0008839|GO:0009089|GO:0055114
PF02580	Increase	-0.316228	-0.316228	-0.316228	-0.316228	-0.316228	-0.316228	2.84605	-0.316228	-0.316228	-0.316228	1	1	1	1	1	1	4	1	1	1	Dniva29929	D-Tyr-tRNA(Tyr) deacylase	IPR003732	D-tyrosyl-tRNA(Tyr) deacylase	GO:0005737|GO:0016788|GO:0019478
PF02934	Increase	-0.316228	-0.316228	-0.316228	-0.316228	-0.316228	-0.316228	2.84605	-0.316228	-0.316228	-0.316228	1	1	1	1	1	1	4	1	1	1	Dniva30204	GatB/GatE catalytic domain	IPR006075	Aspartyl/Glutamyl-tRNA(Gln) amidotransferase, subunit B/E, catalytic	GO:0016874
PF13594	Increase	-0.316228	-0.316228	-0.316228	-0.316228	-0.316228	-0.316228	2.84605	-0.316228	-0.316228	-0.316228	0	0	0	0	0	0	4	0	0	0	Dniva22395	Amidohydrolase
PF02913	Increase	-0.316228	-0.316228	-0.316228	-0.316228	-0.316228	-0.316228	2.84605	-0.316228	-0.316228	-0.316228	2	2	2	2	2	2	3	2	2	2	Dniva27099	FAD linked oxidases, C-terminal domain	IPR004113	FAD-linked oxidase, C-terminal	GO:0003824|GO:0050660
PF05127	Increase	-0.316228	-0.316228	-0.316228	-0.316228	-0.316228	-0.316228	2.84605	-0.316228	-0.316228	-0.316228	2	2	2	2	2	2	3	2	2	2	Dniva14935	Helicase	IPR007807	Helicase domain
PF06421	Increase	-0.316228	-0.316228	-0.316228	-0.316228	-0.316228	-0.316228	2.84605	-0.316228	-0.316228	-0.316228	2	2	2	2	2	2	3	2	2	2	Dniva21932	GTP-binding protein LepA C-terminus	IPR013842	GTP-binding protein LepA, C-terminal
PF09370	Increase	-0.316228	-0.316228	-0.316228	-0.316228	-0.316228	-0.316228	2.84605	-0.316228	-0.316228	-0.316228	1	1	1	1	1	1	3	1	1	1	Dniva26473	TIM-barrel signal transduction protein	IPR009215	TIM-barrel domain, IGPS-like
PF09377	Increase	-0.316228	-0.316228	-0.316228	-0.316228	-0.316228	-0.316228	2.84605	-0.316228	-0.316228	-0.316228	1	1	1	1	1	1	3	1	1	1	Dniva28790	SBDS protein C-terminal domain	IPR018978	Ribosome maturation protein SBDS, C-terminal	GO:0042254
PF09740	Increase	-0.316228	-0.316228	-0.316228	-0.316228	-0.316228	-0.316228	2.84605	-0.316228	-0.316228	-0.316228	1	1	1	1	1	1	3	1	1	1	Dniva3105	Uncharacterized conserved protein (DUF2043)	IPR018610	Protein of unknown function DUF2043
PF10447	Increase	-0.316228	-0.316228	-0.316228	-0.316228	-0.316228	-0.316228	2.84605	-0.316228	-0.316228	-0.316228	1	1	1	1	1	1	3	1	1	1	Dniva12182	Exosome component EXOSC1/CSL4	IPR019495	Exosome complex component CSL4	GO:0000178|GO:0003723
PF00449	Increase	-0.316228	-0.316228	-0.316228	-0.316228	-0.316228	-0.316228	2.84605	-0.316228	-0.316228	-0.316228	1	1	1	1	1	1	2	1	1	1	Dniva11627	Urease alpha-subunit, N-terminal domain	IPR011612	Urease alpha-subunit, N-terminal	GO:0009039|GO:0016151|GO:0019627
PF00543	Increase	-0.316228	-0.316228	-0.316228	-0.316228	-0.316228	-0.316228	2.84605	-0.316228	-0.316228	-0.316228	1	1	1	1	1	1	2	1	1	1	Dniva30521	Nitrogen regulatory protein P-II	IPR002187	Nitrogen regulatory protein PII	GO:0006808|GO:0030234
PF00547	Increase	-0.316228	-0.316228	-0.316228	-0.316228	-0.316228	-0.316228	2.84605	-0.316228	-0.316228	-0.316228	1	1	1	1	1	1	2	1	1	1	Dniva10338	Urease, gamma subunit	IPR002026	Urease, gamma/gamma-beta subunit	GO:0016151|GO:0043419
PF00699	Increase	-0.316228	-0.316228	-0.316228	-0.316228	-0.316228	-0.316228	2.84605	-0.316228	-0.316228	-0.316228	1	1	1	1	1	1	2	1	1	1	Dniva11627	Urease beta subunit	IPR002019	Urease, beta subunit
PF01128	Increase	-0.316228	-0.316228	-0.316228	-0.316228	-0.316228	-0.316228	2.84605	-0.316228	-0.316228	-0.316228	1	1	1	1	1	1	2	1	1	1	Dniva30247	2-C-methyl-D-erythritol 4-phosphate cytidylyltransferase	IPR001228	2-C-methyl-D-erythritol 4-phosphate cytidylyltransferase	GO:0003824|GO:0008299
PF01172	Increase	-0.316228	-0.316228	-0.316228	-0.316228	-0.316228	-0.316228	2.84605	-0.316228	-0.316228	-0.316228	1	1	1	1	1	1	2	1	1	1	Dniva28790	Shwachman-Bodian-Diamond syndrome (SBDS) protein	IPR019783	Ribosome maturation protein SBDS, N-terminal
PF01729	Increase	-0.316228	-0.316228	-0.316228	-0.316228	-0.316228	-0.316228	2.84605	-0.316228	-0.316228	-0.316228	1	1	1	1	1	1	2	1	1	1	Dniva369	Quinolinate phosphoribosyl transferase, C-terminal domain	IPR002638	Quinolinate phosphoribosyl transferase, C-terminal	GO:0004514|GO:0009435
PF04049	Increase	-0.316228	-0.316228	-0.316228	-0.316228	-0.316228	-0.316228	2.84605	-0.316228	-0.316228	-0.316228	1	1	1	1	1	1	2	1	1	1	Dniva18762	Anaphase promoting complex subunit 8 / Cdc23	IPR007192	Cdc23	GO:0005680|GO:0030071
PF04695	Increase	-0.316228	-0.316228	-0.316228	-0.316228	-0.316228	-0.316228	2.84605	-0.316228	-0.316228	-0.316228	1	1	1	1	1	1	2	1	1	1	Dniva25979	Peroxisomal membrane anchor protein (Pex14p) conserved region	IPR006785	Peroxisome membrane anchor protein Pex14p, N-terminal
PF05187	Increase	-0.316228	-0.316228	-0.316228	-0.316228	-0.316228	-0.316228	2.84605	-0.316228	-0.316228	-0.316228	1	1	1	1	1	1	2	1	1	1	Dniva11576	Electron transfer flavoprotein-ubiquinone oxidoreductase	IPR007859	Electron transfer flavoprotein-ubiquinone oxidoreductase	GO:0004174|GO:0055114
PF06455	Increase	-0.316228	-0.316228	-0.316228	-0.316228	-0.316228	-0.316228	2.84605	-0.316228	-0.316228	-0.316228	0	0	0	0	0	0	2	0	0	0	Dniva11539	NADH dehydrogenase subunit 5 C-terminus	IPR010934	NADH dehydrogenase subunit 5, C-terminal	GO:0008137|GO:0042773|GO:0055114
PF06792	Increase	-0.316228	-0.316228	-0.316228	-0.316228	-0.316228	-0.316228	2.84605	-0.316228	-0.316228	-0.316228	1	1	1	1	1	1	2	1	1	1	Dniva6070	Uncharacterised protein family (UPF0261)	IPR008322	Uncharacterised protein family UPF0261
PF08231	Increase	-0.316228	-0.316228	-0.316228	-0.316228	-0.316228	-0.316228	2.84605	-0.316228	-0.316228	-0.316228	1	1	1	1	1	1	2	1	1	1	Dniva20322	SYF2 splicing factor	IPR013260	mRNA splicing factor SYF2
PF08774	Increase	-0.316228	-0.316228	-0.316228	-0.316228	-0.316228	-0.316228	2.84605	-0.316228	-0.316228	-0.316228	1	1	1	1	1	1	2	1	1	1	Dniva14043	VRR-NUC domain	IPR014883	VRR-NUC domain	GO:0016788
PF09807	Increase	-0.316228	-0.316228	-0.316228	-0.316228	-0.316228	-0.316228	2.84605	-0.316228	-0.316228	-0.316228	1	1	1	1	1	1	2	1	1	1	Dniva32127	Uncharacterized conserved protein (DUF2348)	IPR018627	Uncharacterised protein family UPF0405
PF11210	Increase	-0.316228	-0.316228	-0.316228	-0.316228	-0.316228	-0.316228	2.84605	-0.316228	-0.316228	-0.316228	1	1	1	1	1	1	2	1	1	1	Dniva20224	Protein of unknown function (DUF2996)	IPR021374	Protein of unknown function DUF2996
PF11460	Increase	-0.316228	-0.316228	-0.316228	-0.316228	-0.316228	-0.316228	2.84605	-0.316228	-0.316228	-0.316228	1	1	1	1	1	1	2	1	1	1	Dniva7942	Protein of unknown function (DUF3007)	IPR021562	Protein of unknown function DUF3007
PF12622	Increase	-0.316228	-0.316228	-0.316228	-0.316228	-0.316228	-0.316228	2.84605	-0.316228	-0.316228	-0.316228	1	1	1	1	1	1	2	1	1	1	Dniva25821	mRNA biogenesis factor
PF13483	Increase	-0.316228	-0.316228	-0.316228	-0.316228	-0.316228	-0.316228	2.84605	-0.316228	-0.316228	-0.316228	1	1	1	1	1	1	2	1	1	1	Dniva12227	Beta-lactamase superfamily domain
PF14382	Increase	-0.316228	-0.316228	-0.316228	-0.316228	-0.316228	-0.316228	2.84605	-0.316228	-0.316228	-0.316228	1	1	1	1	1	1	2	1	1	1	Dniva12182	Exosome complex exonuclease RRP4 N-terminal region	IPR025721	Exosome complex component, N-terminal domain
PF14498	Increase	-0.316228	-0.316228	-0.316228	-0.316228	-0.316228	-0.316228	2.84605	-0.316228	-0.316228	-0.316228	1	1	1	1	1	1	2	1	1	1	Dniva27476	Glycosyl hydrolase family 65, N-terminal domain	IPR027414	Glycosyl hydrolase family, N-terminal domain
PF00440	Increase	-0.316228	-0.316228	-0.316228	-0.316228	-0.316228	-0.316228	2.84605	-0.316228	-0.316228	-0.316228	0	0	0	0	0	0	1	0	0	0	Dniva30199	Bacterial regulatory proteins, tetR family	IPR001647	DNA-binding HTH domain, TetR-type	GO:0003677
PF00873	Increase	-0.316228	-0.316228	-0.316228	-0.316228	-0.316228	-0.316228	2.84605	-0.316228	-0.316228	-0.316228	0	0	0	0	0	0	1	0	0	0	Dniva4561	AcrB/AcrD/AcrF family	IPR001036	Acriflavin resistance protein	GO:0005215|GO:0006810|GO:0016020
PF02436	Increase	-0.316228	-0.316228	-0.316228	-0.316228	-0.316228	-0.316228	2.84605	-0.316228	-0.316228	-0.316228	0	0	0	0	0	0	1	0	0	0	Dniva69	Conserved carboxylase domain	IPR003379	Carboxylase, conserved domain
PF02504	Increase	-0.316228	-0.316228	-0.316228	-0.316228	-0.316228	-0.316228	2.84605	-0.316228	-0.316228	-0.316228	0	0	0	0	0	0	1	0	0	0	Dniva11629	Fatty acid synthesis protein	IPR003664	Fatty acid synthesis PlsX protein	GO:0003824|GO:0006633|GO:0016747
PF02618	Increase	-0.316228	-0.316228	-0.316228	-0.316228	-0.316228	-0.316228	2.84605	-0.316228	-0.316228	-0.316228	0	0	0	0	0	0	1	0	0	0	Dniva30252	YceG-like family	IPR003770	Uncharacterised protein family UPF0755, YceG-like
PF02626	Increase	-0.316228	-0.316228	-0.316228	-0.316228	-0.316228	-0.316228	2.84605	-0.316228	-0.316228	-0.316228	0	0	0	0	0	0	1	0	0	0	Dniva4558	Allophanate hydrolase subunit 2	IPR003778	Allophanate hydrolase subunit 2
PF02673	Increase	-0.316228	-0.316228	-0.316228	-0.316228	-0.316228	-0.316228	2.84605	-0.316228	-0.316228	-0.316228	0	0	0	0	0	0	1	0	0	0	Dniva20909	Bacitracin resistance protein BacA	IPR003824	Undecaprenyl-diphosphatase UppP	GO:0016020|GO:0016311|GO:0050380
PF02682	Increase	-0.316228	-0.316228	-0.316228	-0.316228	-0.316228	-0.316228	2.84605	-0.316228	-0.316228	-0.316228	0	0	0	0	0	0	1	0	0	0	Dniva4558	Allophanate hydrolase subunit 1	IPR003833	Allophanate hydrolase subunit 1
PF02876	Increase	-0.316228	-0.316228	-0.316228	-0.316228	-0.316228	-0.316228	2.84605	-0.316228	-0.316228	-0.316228	0	0	0	0	0	0	1	0	0	0	Dniva9038	Staphylococcal/Streptococcal toxin, beta-grasp domain	IPR006123	Staphylococcal/Streptococcal toxin, beta-grasp domain	GO:0005576|GO:0009405
PF03840	Increase	-0.316228	-0.316228	-0.316228	-0.316228	-0.316228	-0.316228	2.84605	-0.316228	-0.316228	-0.316228	0	0	0	0	0	0	1	0	0	0	Dniva37	Preprotein translocase SecG subunit	IPR004692	Preprotein translocase SecG subunit	GO:0009306|GO:0015450|GO:0016021
PF03880	Increase	-0.316228	-0.316228	-0.316228	-0.316228	-0.316228	-0.316228	2.84605	-0.316228	-0.316228	-0.316228	0	0	0	0	0	0	1	0	0	0	Dniva16393	DbpA RNA binding domain	IPR005580	DbpA, RNA-binding
PF04230	Increase	-0.316228	-0.316228	-0.316228	-0.316228	-0.316228	-0.316228	2.84605	-0.316228	-0.316228	-0.316228	0	0	0	0	0	0	1	0	0	0	Dniva20903	Polysaccharide pyruvyl transferase	IPR007345	Polysaccharide pyruvyl transferase
PF04773	Increase	-0.316228	-0.316228	-0.316228	-0.316228	-0.316228	-0.316228	2.84605	-0.316228	-0.316228	-0.316228	0	0	0	0	0	0	1	0	0	0	Dniva20897	FecR protein	IPR006860	FecR protein
PF05496	Increase	-0.316228	-0.316228	-0.316228	-0.316228	-0.316228	-0.316228	2.84605	-0.316228	-0.316228	-0.316228	0	0	0	0	0	0	1	0	0	0	Dniva11602	Holliday junction DNA helicase ruvB N-terminus	IPR008824	DNA helicase, Holliday junction RuvB type, N-terminal	GO:0006281|GO:0006310|GO:0009378
PF06024	Increase	-0.316228	-0.316228	-0.316228	-0.316228	-0.316228	-0.316228	2.84605	-0.316228	-0.316228	-0.316228	0	0	0	0	0	0	1	0	0	0	Dniva15317	Nucleopolyhedrovirus protein of unknown function (DUF912)	IPR009261	Autographa californica nuclear polyhedrosis virus (AcMNPV), Orf78
PF06689	Increase	-0.316228	-0.316228	-0.316228	-0.316228	-0.316228	-0.316228	2.84605	-0.316228	-0.316228	-0.316228	0	0	0	0	0	0	1	0	0	0	Dniva30202	ClpX C4-type zinc finger	IPR010603	Zinc finger, ClpX C4-type	GO:0008270|GO:0046983
PF07007	Increase	-0.316228	-0.316228	-0.316228	-0.316228	-0.316228	-0.316228	2.84605	-0.316228	-0.316228	-0.316228	0	0	0	0	0	0	1	0	0	0	Dniva30227	Protein of unknown function (DUF1311)	IPR009739	Protein of unknown function DUF1311
PF07568	Increase	-0.316228	-0.316228	-0.316228	-0.316228	-0.316228	-0.316228	2.84605	-0.316228	-0.316228	-0.316228	0	0	0	0	0	0	1	0	0	0	Dniva30200	Histidine kinase	IPR011495	Signal transduction histidine kinase, subgroup 2, dimerisation and phosphoacceptor domain
PF08066	Increase	-0.316228	-0.316228	-0.316228	-0.316228	-0.316228	-0.316228	2.84605	-0.316228	-0.316228	-0.316228	0	0	0	0	0	0	1	0	0	0	Dniva6202	PMC2NT (NUC016) domain	IPR012588	Exosome-associated factor Rrp6, N-terminal	GO:0000176|GO:0006396
PF08352	Increase	-0.316228	-0.316228	-0.316228	-0.316228	-0.316228	-0.316228	2.84605	-0.316228	-0.316228	-0.316228	0	0	0	0	0	0	1	0	0	0	Dniva30254	Oligopeptide/dipeptide transporter, C-terminal region	IPR013563	Oligopeptide/dipeptide ABC transporter, C-terminal	GO:0000166|GO:0005524|GO:0015833
PF08364	Increase	-0.316228	-0.316228	-0.316228	-0.316228	-0.316228	-0.316228	2.84605	-0.316228	-0.316228	-0.316228	0	0	0	0	0	0	1	0	0	0	Dniva11583	Bacterial translation initiation factor IF-2 associated region	IPR013575	Initiation factor 2 associated domain, bacterial
PF09471	Increase	-0.316228	-0.316228	-0.316228	-0.316228	-0.316228	-0.316228	2.84605	-0.316228	-0.316228	-0.316228	0	0	0	0	0	0	1	0	0	0	Dniva4562	IgA Peptidase M64	IPR019026	Peptidase M64, IgA
PF10243	Increase	-0.316228	-0.316228	-0.316228	-0.316228	-0.316228	-0.316228	2.84605	-0.316228	-0.316228	-0.316228	0	0	0	0	0	0	1	0	0	0	Dniva10821	Microtubule-binding protein MIP-T3
PF10385	Increase	-0.316228	-0.316228	-0.316228	-0.316228	-0.316228	-0.316228	2.84605	-0.316228	-0.316228	-0.316228	0	0	0	0	0	0	1	0	0	0	Dniva11672	RNA polymerase beta subunit external 1 domain	IPR019462	DNA-directed RNA polymerase, beta subunit, external 1 domain	GO:0003899|GO:0006351
PF10399	Increase	-0.316228	-0.316228	-0.316228	-0.316228	-0.316228	-0.316228	2.84605	-0.316228	-0.316228	-0.316228	0	0	0	0	0	0	1	0	0	0	Dniva15	Ubiquitinol-cytochrome C reductase Fe-S subunit TAT signal	IPR019470	Ubiquitinol-cytochrome C reductase, Fe-S subunit, TAT signal	GO:0008121|GO:0055114
PF10983	Increase	-0.316228	-0.316228	-0.316228	-0.316228	-0.316228	-0.316228	2.84605	-0.316228	-0.316228	-0.316228	0	0	0	0	0	0	1	0	0	0	Dniva30246	Protein of unknown function (DUF2793)	IPR021251	Protein of unknown function DUF2793
PF11304	Increase	-0.316228	-0.316228	-0.316228	-0.316228	-0.316228	-0.316228	2.84605	-0.316228	-0.316228	-0.316228	0	0	0	0	0	0	1	0	0	0	Dniva788	Protein of unknown function (DUF3106)	IPR021455	Protein of unknown function DUF3106
PF12102	Increase	-0.316228	-0.316228	-0.316228	-0.316228	-0.316228	-0.316228	2.84605	-0.316228	-0.316228	-0.316228	0	0	0	0	0	0	1	0	0	0	Dniva32	Domain of unknown function (DUF3578)	IPR021961	Domain of unknown function DUF3578
PF12911	Increase	-0.316228	-0.316228	-0.316228	-0.316228	-0.316228	-0.316228	2.84605	-0.316228	-0.316228	-0.316228	0	0	0	0	0	0	1	0	0	0	Dniva30257	N-terminal TM domain of oligopeptide transport permease C	IPR025966	Oligopeptide transport permease C-like, N-terminal domain
PF13245	Increase	-0.316228	-0.316228	-0.316228	-0.316228	-0.316228	-0.316228	2.84605	-0.316228	-0.316228	-0.316228	0	0	0	0	0	0	1	0	0	0	Dniva31303	Part of AAA domain
PF14610	Increase	-0.316228	-0.316228	-0.316228	-0.316228	-0.316228	-0.316228	2.84605	-0.316228	-0.316228	-0.316228	0	0	0	0	0	0	1	0	0	0	Dniva15317	Protein of unknown function (DUF4448)	IPR028000	Protein of unknown function DUF4448
PF15072	Increase	-0.314283	-0.314283	-0.314283	-0.314283	-0.314283	-0.314283	2.84601	-0.331743	-0.314283	-0.314283	1	1	1	1	1	1	182	0	1	1	Dniva18216	Domain of unknown function (DUF4539)	IPR028045	Protein of unknown function DUF4539
PF03004	Increase	-0.342091	-0.451561	-0.328408	-0.465244	-0.136837	-0.533663	2.77778	-0.205255	-0.506295	0.191571	14	6	15	5	29	0	242	24	2	53	Dniva13660	Plant transposase (Ptta/En/Spm family)	IPR004252	Probable transposase, Ptta/En/Spm, plant
PF06179	Increase	-0.547723	-0.547723	0	0	-0.547723	0	2.73861	-0.547723	-0.547723	0	1	1	2	2	1	2	7	1	1	2	Dniva22436	Surfeit locus protein 5 subunit 22 of Mediator complex	IPR009332	Mediator complex, subunit Med22	GO:0001104|GO:0006357|GO:0016592
PF01979	Increase	-0.516398	-0.516398	-0.516398	-0.516398	0.129099	0.129099	2.71109	0.129099	-0.516398	-0.516398	3	3	3	3	4	4	8	4	3	3	Dniva20910	Amidohydrolase family	IPR006680	Amidohydrolase 1	GO:0016787
PF07821	Increase	-0.193649	-1.1619	-0.193649	-0.193649	-0.193649	-0.193649	2.71109	-0.193649	-0.193649	-0.193649	3	2	3	3	3	3	6	3	3	3	Dniva8909	Alpha-amylase C-terminal beta-sheet domain	IPR012850	Alpha-amylase, C-terminal beta-sheet	GO:0004556|GO:0005509|GO:0005975
PF03483	Increase	-0.193649	-1.1619	-0.193649	-0.193649	-0.193649	-0.193649	2.71109	-0.193649	-0.193649	-0.193649	1	0	1	1	1	1	4	1	1	1	Dniva16266	B3/4 domain	IPR005146	B3/B4 tRNA-binding domain	GO:0003723|GO:0004826
PF15243	Increase	-0.193649	-1.1619	-0.193649	-0.193649	-0.193649	-0.193649	2.71109	-0.193649	-0.193649	-0.193649	1	0	1	1	1	1	4	1	1	1	Dniva26153	Anaphase-promoting complex subunit 15
PF01196	Increase	0.316228	-0.474342	-0.474342	-0.474342	-0.474342	-0.474342	2.68794	0.316228	-0.474342	-0.474342	4	3	3	3	3	3	7	4	3	3	Dniva15616	Ribosomal protein L17	IPR000456	Ribosomal protein L17	GO:0003735|GO:0005622|GO:0005840|GO:0006412
PF02637	Increase	-0.474342	0.316228	-0.474342	-0.474342	-0.474342	-0.474342	2.68794	0.316228	-0.474342	-0.474342	1	2	1	1	1	1	5	2	1	1	Dniva30204	GatB domain	IPR018027	Asn/Gln amidotransferase	GO:0016884
PF10046	Increase	-0.474342	-0.474342	0.316228	-0.474342	-0.474342	-0.474342	2.68794	0.316228	-0.474342	-0.474342	1	1	2	1	1	1	5	2	1	1	Dniva19143	Biogenesis of lysosome-related organelles complex-1 subunit 2	IPR019269	Biogenesis of lysosome-related organelles complex-1, subunit 2
PF13359	Increase	-0.327795	0.196677	0	-0.0655591	-0.655591	-0.524473	2.68792	-0.196677	-0.917827	-0.196677	9	17	14	13	4	6	55	11	0	11	Dniva3255	DDE superfamily endonuclease	IPR027806	Harbinger transposase-derived nuclease domain
PF00289	Increase	-0.23355	-0.817424	-0.817424	-0.23355	-0.23355	-0.23355	2.68582	0.350325	-0.23355	-0.23355	6	5	5	6	6	6	11	7	6	6	Dniva15917	Carbamoyl-phosphate synthase L chain, N-terminal domain	IPR005481	Carbamoyl-phosphate synthase, large subunit, N-terminal	GO:0003824|GO:0008152
PF00179	Increase	-0.260432	-0.851328	-0.391742	-0.457397	0.242924	-0.457397	2.67216	0.286694	-0.238547	-0.544938	58	31	52	49	81	49	192	83	59	45	Dniva9036	Ubiquitin-conjugating enzyme	IPR000608	Ubiquitin-conjugating enzyme, E2	GO:0016881
PF02786	Increase	-0.735718	-0.735718	-0.735718	-0.169781	-0.169781	-0.169781	2.6599	0.396156	-0.169781	-0.169781	5	5	5	6	6	6	11	7	6	6	Dniva15917	Carbamoyl-phosphate synthase L chain, ATP binding domain	IPR005479	Carbamoyl-phosphate synthetase large subunit-like, ATP-binding domain	GO:0005524
PF01853	Increase	-0.0908674	-0.0908674	-0.0908674	-0.0908674	-0.999541	-0.999541	2.63515	-0.0908674	-0.0908674	-0.0908674	2	2	2	2	1	1	5	2	2	2	Dniva26121	MOZ/SAS family	IPR002717	MOZ/SAS-like protein	GO:0005634|GO:0006355|GO:0016747
PF01408	Increase	0.18333	-1.03887	-0.42777	-0.42777	0.18333	-0.42777	2.62773	0.18333	-0.42777	-0.42777	6	4	5	5	6	5	10	6	5	5	Dniva30177	Oxidoreductase family, NAD-binding Rossmann fold	IPR000683	Oxidoreductase, N-terminal	GO:0016491
PF01751	Increase	-0.402241	-0.402241	0.10056	-0.402241	-0.905042	-0.402241	2.61457	0.603361	-0.402241	-0.402241	6	6	7	6	5	6	12	8	6	6	Dniva27960	Toprim domain	IPR006171	Toprim domain
PF08547	Increase	-0.369274	-1.10782	-0.369274	-0.369274	-0.369274	-0.369274	2.58492	-0.369274	0.369274	0.369274	4	3	4	4	4	4	8	4	5	5	Dniva30045	Complex I intermediate-associated protein 30 (CIA30)	IPR013857	NADH:ubiquinone oxidoreductase intermediate-associated protein 30
PF00116	Increase	-0.813157	-0.135526	-0.135526	-0.135526	-0.135526	-0.813157	2.575	-0.813157	-0.135526	0.542105	0	1	1	1	1	0	5	0	1	2	Dniva258	Cytochrome C oxidase subunit II, periplasmic domain	IPR002429	Cytochrome c oxidase subunit II C-terminal	GO:0004129|GO:0005507|GO:0016020
PF03572	Increase	-0.135526	-1.49079	-0.135526	-0.135526	-0.135526	-0.135526	2.575	-0.135526	-0.135526	-0.135526	3	2	3	3	3	3	5	3	3	3	Dniva30078	Peptidase family S41	IPR005151	Tail specific protease	GO:0006508|GO:0008236
PF01012	Increase	-0.135526	-0.135526	-0.135526	-0.135526	-1.49079	-0.135526	2.575	-0.135526	-0.135526	-0.135526	2	2	2	2	1	2	4	2	2	2	Dniva11630	Electron transfer flavoprotein domain	IPR014730	Electron transfer flavoprotein, alpha/beta-subunit, N-terminal
PF07156	Increase	-0.135526	-0.135526	-0.135526	-0.135526	-1.49079	-0.135526	2.575	-0.135526	-0.135526	-0.135526	1	1	1	1	0	1	3	1	1	1	Dniva10188	Prenylcysteine lyase	IPR010795	Prenylcysteine lyase	GO:0016670|GO:0030328|GO:0055114
PF08320	Increase	-0.135526	-0.135526	-0.135526	-0.135526	-0.135526	-0.135526	2.575	-0.135526	-1.49079	-0.135526	1	1	1	1	1	1	3	1	0	1	Dniva31918	PIG-X / PBN1	IPR013233	Glycosylphosphatidylinositol-mannosyltransferase I, PIG-X/PBN1	GO:0005789|GO:0006506
PF08545	Increase	-0.135526	-0.135526	-0.135526	-0.135526	-1.49079	-0.135526	2.575	-0.135526	-0.135526	-0.135526	1	1	1	1	0	1	3	1	1	1	Dniva11282	3-Oxoacyl-[acyl-carrier-protein (ACP)] synthase III	IPR013751	3-Oxoacyl-[acyl-carrier-protein (ACP)] synthase III	GO:0004315|GO:0006633
PF00488	Increase	-0.514496	-0.514496	0.514496	-0.514496	-0.514496	-0.514496	2.57248	-0.514496	0.514496	-0.514496	9	9	10	9	9	9	12	9	10	9	Dniva19585	MutS domain V	IPR000432	DNA mismatch repair protein MutS, C-terminal	GO:0005524|GO:0006298|GO:0030983
PF01071	Increase	-0.514496	-0.514496	-0.514496	-0.514496	0.514496	-0.514496	2.57248	0.514496	-0.514496	-0.514496	1	1	1	1	2	1	4	2	1	1	Dniva15508	Phosphoribosylglycinamide synthetase, ATP-grasp (A) domain	IPR020561	Phosphoribosylglycinamide synthetase, ATP-grasp (A) domain
PF00115	Increase	-0.639602	0.639602	-0.639602	0	-0.639602	-0.639602	2.55841	0	-0.639602	0	0	2	0	1	0	0	5	1	0	1	Dniva13179	Cytochrome C and Quinol oxidase polypeptide I	IPR000883	Cytochrome c oxidase, subunit I	GO:0004129|GO:0005506|GO:0009055|GO:0009060|GO:0016021|GO:0020037|GO:0055114
PF13714	Increase	-0.283193	0.660783	-0.283193	-0.283193	-0.283193	-1.22717	2.54873	-0.283193	-0.283193	-0.283193	3	4	3	3	3	2	6	3	3	3	Dniva8753	Phosphoenolpyruvate phosphomutase
PF00986	Increase	-0.283193	-1.22717	-0.283193	-0.283193	-0.283193	-0.283193	2.54873	0.660783	-0.283193	-0.283193	2	1	2	2	2	2	5	3	2	2	Dniva18123	DNA gyrase B subunit, carboxyl terminus	IPR002288	DNA gyrase B subunit, C-terminal	GO:0003677|GO:0003918|GO:0005524|GO:0006265
PF01080	Increase	-0.283193	-1.22717	-0.283193	-0.283193	0.660783	-0.283193	2.54873	-0.283193	-0.283193	-0.283193	2	1	2	2	3	2	5	2	2	2	Dniva15197	Presenilin	IPR001108	Peptidase A22A, presenilin	GO:0004190|GO:0016021
PF11443	Increase	-0.157357	-0.157357	0.292235	-0.382154	-0.60695	0.292235	2.5402	0.0674389	-0.831747	-1.05654	5	5	7	4	3	7	17	6	2	1	Dniva6427	Domain of unknown function (DUF2828)	IPR024553	Domain of unknown function DUF2828
PF01195	Increase	-0.411054	-0.411054	-0.411054	-0.411054	-0.998274	-0.411054	2.52505	0.763386	0.176166	-0.411054	4	4	4	4	3	4	9	6	5	4	Dniva33414	Peptidyl-tRNA hydrolase	IPR001328	Peptidyl-tRNA hydrolase	GO:0004045
PF02238	Increase	-0.444478	-0.938343	-0.444478	-0.444478	0.543251	-0.444478	2.51871	0.543251	-0.444478	-0.444478	1	0	1	1	3	1	7	3	1	1	Dniva29326	Cytochrome c oxidase subunit VIIa	IPR003177	Cytochrome c oxidase, subunit VIIa	GO:0004129|GO:0005746|GO:0009055
PF01209	Increase	-0.444478	-0.444478	-0.444478	-0.444478	1.03712	-0.444478	2.51871	-0.444478	-0.444478	-0.444478	2	2	2	2	4	2	6	2	2	2	Dniva11571	ubiE/COQ5 methyltransferase family	IPR004033	UbiE/COQ5 methyltransferase	GO:0008168
PF02142	Increase	-0.444478	-0.444478	-0.444478	-0.444478	-0.444478	-0.444478	2.51871	-0.444478	1.03712	-0.444478	2	2	2	2	2	2	4	2	3	2	Dniva12155	MGS-like domain	IPR011607	Methylglyoxal synthase-like domain
PF01134	Increase	-0.444478	-0.444478	-0.444478	-0.444478	1.03712	-0.444478	2.51871	-0.444478	-0.444478	-0.444478	1	1	1	1	2	1	3	1	1	1	Dniva20904	Glucose inhibited division protein A	IPR002218	Glucose-inhibited division protein A-related	GO:0008033|GO:0050660
PF01761	Increase	-0.444478	-0.444478	-0.444478	-0.444478	-0.444478	-0.444478	2.51871	1.03712	-0.444478	-0.444478	1	1	1	1	1	1	3	2	1	1	Dniva11675	3-dehydroquinate synthase
PF01967	Increase	-0.444478	1.03712	-0.444478	-0.444478	-0.444478	-0.444478	2.51871	-0.444478	-0.444478	-0.444478	1	2	1	1	1	1	3	1	1	1	Dniva15991	MoaC family	IPR002820	Molybdopterin cofactor biosynthesis C (MoaC) domain	GO:0006777
PF02092	Increase	-0.444478	1.03712	-0.444478	-0.444478	-0.444478	-0.444478	2.51871	-0.444478	-0.444478	-0.444478	1	2	1	1	1	1	3	1	1	1	Dniva16091	Glycyl-tRNA synthetase beta subunit	IPR015944	Glycine-tRNA ligase, beta subunit	GO:0000166|GO:0004820|GO:0005524|GO:0005737|GO:0006426
PF02749	Increase	-0.444478	-0.444478	-0.444478	-0.444478	-0.444478	-0.444478	2.51871	1.03712	-0.444478	-0.444478	1	1	1	1	1	1	3	2	1	1	Dniva369	Quinolinate phosphoribosyl transferase, N-terminal domain	IPR022412	Quinolinate phosphoribosyl transferase, N-terminal	GO:0016763
PF05991	Increase	-0.444478	-0.444478	1.03712	-0.444478	-0.444478	-0.444478	2.51871	-0.444478	-0.444478	-0.444478	1	1	2	1	1	1	3	1	1	1	Dniva463	YacP-like NYN domain	IPR010298	Protein of unknown function DUF901
PF10187	Increase	-0.444478	-0.444478	-0.444478	-0.444478	-0.444478	-0.444478	2.51871	1.03712	-0.444478	-0.444478	1	1	1	1	1	1	3	2	1	1	Dniva10981	N-terminal domain of NEFA-interacting nuclear protein NIP30	IPR019331	NEFA-interacting nuclear protein NIP30, N-terminal
PF10275	Increase	-0.444478	-0.444478	-0.444478	-0.444478	1.03712	-0.444478	2.51871	-0.444478	-0.444478	-0.444478	1	1	1	1	2	1	3	1	1	1	Dniva12422	Peptidase C65 Otubain	IPR019400	Peptidase C65, otubain
PF13932	Increase	-0.444478	-0.444478	-0.444478	-0.444478	1.03712	-0.444478	2.51871	-0.444478	-0.444478	-0.444478	1	1	1	1	2	1	3	1	1	1	Dniva20904	GidA associated domain 3	IPR026904	GidA associated domain 3
PF01799	Increase	-0.358569	-0.358569	0	0	-1.07571	-0.717137	2.50998	0.717137	-0.358569	-0.358569	5	5	6	6	3	4	13	8	5	5	Dniva15656	[2Fe-2S] binding domain	IPR002888	[2Fe-2S]-binding	GO:0016491|GO:0046872|GO:0055114
PF02738	Increase	-0.0475598	-0.681691	-0.523158	-0.0475598	-0.364625	-0.364625	2.48896	0.903637	-0.523158	-0.840224	10	6	7	10	8	8	26	16	7	5	Dniva27356	Molybdopterin-binding domain of aldehyde dehydrogenase	IPR008274	Aldehyde oxidase/xanthine dehydrogenase, molybdopterin binding	GO:0016491|GO:0055114
PF03079	Increase	-0.688354	-0.688354	0.370652	0.370652	-0.688354	0.370652	2.48867	-0.158851	-0.688354	-0.688354	2	2	4	4	2	4	8	3	2	2	Dniva30807	ARD/ARD' family	IPR004313	Acireductone dioxygenase ARD family	GO:0010309|GO:0055114
PF06155	Increase	-0.621059	-0.621059	-0.621059	-0.621059	0.414039	-0.621059	2.48424	0.414039	-0.621059	0.414039	2	2	2	2	3	2	5	3	2	3	Dniva20082	Protein of unknown function (DUF971)	IPR010376	Domain of unknown function, DUF971
PF04147	Increase	0.612372	-0.612372	-0.612372	-0.612372	0	-0.612372	2.44949	0.612372	-0.612372	-0.612372	3	1	1	1	2	1	6	3	1	1	Dniva3130	Nop14-like family	IPR007276	Nucleolar protein 14	GO:0032040
PF12159	Increase	-1.22474	0	0	0	-1.22474	0	2.44949	0	0	0	0	1	1	1	0	1	3	1	1	1	Dniva11086	Protein of unknown function (DUF3593)	IPR021995	Protein of unknown function DUF3593
PF03462	Increase	-0.348743	-0.348743	-0.348743	-0.348743	-1.04623	-0.348743	2.4412	1.04623	-0.348743	-0.348743	5	5	5	5	4	5	9	7	5	5	Dniva4162	PCRF domain	IPR005139	Peptide chain release factor	GO:0005737|GO:0006415|GO:0016149
PF14492	Increase	-0.348743	0.348743	-0.348743	0.348743	-1.04623	-1.04623	2.4412	-0.348743	0.348743	-0.348743	5	6	5	6	4	4	9	5	6	5	Dniva18279	Elongation Factor G, domain II	IPR009022	Elongation factor G, III-V domain
PF13087	Increase	-0.646707	-1.26262	0.27716	0.585116	-0.646707	-0.0307956	2.43285	-0.0307956	-0.338751	-0.338751	14	12	17	18	14	16	24	16	15	15	Dniva14060	AAA domain
PF09786	Increase	-0.737865	-0.737865	-0.737865	-0.737865	0.316228	-0.737865	2.42441	0.316228	0.316228	0.316228	1	1	1	1	2	1	4	2	2	2	Dniva16923	Cytochrome B561, N terminal	IPR019176	Cytochrome B561-related
PF00132	Increase	-0.0835269	-0.640373	-0.36195	-0.0835269	0.473319	-0.36195	2.42228	0.194896	-1.47564	-0.0835269	26	24	25	26	28	25	35	27	21	26	Dniva3457	Bacterial transferase hexapeptide (six repeats)	IPR001451	Bacterial transferase hexapeptide repeat
PF12327	Increase	-0.372104	-1.30236	-0.372104	-0.372104	0.558156	-0.372104	2.41868	0.558156	-0.372104	-0.372104	3	2	3	3	4	3	6	4	3	3	Dniva30283	FtsZ family, C-terminal domain	IPR024757	Cell division protein FtsZ, C-terminal
PF01922	Increase	-0.372104	-1.30236	0.558156	-0.372104	0.558156	-0.372104	2.41868	-0.372104	-0.372104	-0.372104	1	0	2	1	2	1	4	1	1	1	Dniva24281	SRP19 protein	IPR002778	Signal recognition particle, SRP19 subunit	GO:0006614|GO:0008312|GO:0048500
PF00931	Increase	0.714022	-0.552982	0.28774	-0.150383	-0.683235	-0.612188	2.40731	0.0627581	-0.316159	-1.15688	245	138	209	172	127	133	388	190	158	87	Dniva28602	NB-ARC domain	IPR002182	NB-ARC	GO:0043531
PF00763	Increase	-1.03053	-0.766289	-0.237814	-0.502052	0.554899	0.554899	2.40456	-0.237814	0.0264238	-0.766289	2	3	5	4	8	8	15	5	6	3	Dniva7745	Tetrahydrofolate dehydrogenase/cyclohydrolase, catalytic domain	IPR020630	Tetrahydrofolate dehydrogenase/cyclohydrolase, catalytic domain	GO:0003824|GO:0004488|GO:0009396|GO:0055114
PF08583	Increase	-0.870572	0.217643	0.217643	-0.870572	0.217643	0.217643	2.39407	0.217643	-0.870572	-0.870572	2	3	3	2	3	3	5	3	2	2	Dniva29632	Cytochrome c oxidase biogenesis protein Cmc1 like	IPR013892	Cytochrome c oxidase biogenesis protein Cmc1-like
PF01125	Increase	-0.419627	-1.11901	-0.419627	-0.419627	0.97913	-0.419627	2.37789	0.279751	-0.419627	-0.419627	1	0	1	1	3	1	5	2	1	1	Dniva29619	G10 protein	IPR001748	G10 protein	GO:0005634
PF05699	Increase	0.140858	0.845145	-0.400902	-0.455078	-0.617606	0.411738	2.36207	-0.725958	-0.888486	-0.671782	28	41	18	17	14	33	69	12	9	13	Dniva19024	hAT family C-terminal dimerisation region	IPR008906	HAT dimerisation domain, C-terminal	GO:0046983
PF00420	Increase	-0.829599	-0.191446	0.446707	0.446707	-0.829599	-0.829599	2.36117	-0.191446	0.446707	-0.829599	0	1	2	2	0	0	5	1	2	0	Dniva11539	NADH-ubiquinone/plastoquinone oxidoreductase chain 4L	IPR001133	NADH-ubiquinone oxidoreductase chain 4L/K	GO:0016651|GO:0042773|GO:0055114
PF00679	Increase	-0.587095	-0.587095	-0.587095	0.391397	-1.07634	-0.0978492	2.34838	0.880643	-0.0978492	-0.587095	10	10	10	12	9	11	16	13	11	10	Dniva18279	Elongation factor G C-terminus	IPR000640	Translation elongation factor EFG, V domain
PF02785	Increase	-0.741048	-0.741048	-0.741048	-0.123508	-0.741048	-0.123508	2.34665	1.11157	-0.123508	-0.123508	3	3	3	4	3	4	8	6	4	4	Dniva15917	Biotin carboxylase C-terminal domain	IPR005482	Biotin carboxylase, C-terminal	GO:0016874
PF13504	Increase	0.557985	-0.818377	-0.409189	-0.520786	-0.669582	-0.223194	2.34354	0.706781	0.074398	-1.04157	76	39	50	47	43	55	124	80	63	33	Dniva5846	Leucine rich repeat	IPR001611	Leucine-rich repeat	GO:0005515
PF01246	Increase	0.82759	0.0752355	-1.0533	-0.677119	-0.300942	-0.677119	2.3323	0.451413	-0.677119	-0.300942	7	5	2	3	4	3	11	6	3	4	Dniva7405	Ribosomal protein L24e	IPR000988	Ribosomal protein L24e-related
PF02817	Increase	-0.46291	-0.46291	-0.46291	-0.46291	1.38873	-0.46291	2.31455	-0.46291	-0.46291	-0.46291	6	6	6	6	8	6	9	6	6	6	Dniva17668	e3 binding domain	IPR004167	E3 binding	GO:0008152|GO:0016746
PF03470	Increase	0.46291	-1.38873	-0.46291	0.46291	-0.46291	-0.46291	2.31455	0.46291	-0.46291	-0.46291	7	5	6	7	6	6	9	7	6	6	Dniva8303	XS zinc finger domain	IPR005381	Zinc finger-XS domain	GO:0031047
PF07466	Increase	0	-0.92582	-0.46291	-0.46291	-0.46291	0.92582	2.31455	0.46291	-0.92582	-0.46291	3	1	2	2	2	5	8	4	1	2	Dniva10563	Protein of unknown function (DUF1517)	IPR010903	Protein of unknown function DUF1517
PF02894	Increase	0.143019	-1.28717	-0.572078	0.143019	0.143019	-0.572078	2.28831	0.858116	-0.572078	-0.572078	4	2	3	4	4	3	7	5	3	3	Dniva30177	Oxidoreductase family, C-terminal alpha/beta domain	IPR004104	Oxidoreductase, C-terminal	GO:0008152|GO:0016491|GO:0055114
PF13771	Increase	0.143019	-0.572078	-0.572078	-0.572078	0.143019	0.143019	2.28831	0.858116	-0.572078	-1.28717	4	3	3	3	4	4	7	5	3	2	Dniva29714	PHD-like zinc-binding domain
PF00953	Increase	-0.572078	-0.572078	-0.572078	-0.572078	0.858116	-0.572078	2.28831	0.858116	-0.572078	-0.572078	3	3	3	3	4	3	5	4	3	3	Dniva11217	Glycosyl transferase family 4	IPR000715	Glycosyl transferase, family 4	GO:0008963|GO:0016021
PF00796	Increase	-0.572078	-0.572078	0.858116	0.858116	-0.572078	-0.572078	2.28831	-0.572078	-0.572078	-0.572078	0	0	1	1	0	0	2	0	0	0	Dniva23286	Photosystem I reaction centre subunit VIII	IPR001302	Photosystem I PsaI, reaction centre subunit VIII	GO:0009522|GO:0015979
PF02882	Increase	-1.0901	-0.830554	-0.311458	-0.571006	0.726735	0.467187	2.28402	0.207639	-0.0519096	-0.830554	2	3	5	4	9	8	15	7	6	3	Dniva7745	Tetrahydrofolate dehydrogenase/cyclohydrolase, NAD(P)-binding domain	IPR020631	Tetrahydrofolate dehydrogenase/cyclohydrolase, NAD(P)-binding domain	GO:0003824|GO:0004488|GO:0009396|GO:0055114
PF03222	Increase	1.01419	-1.52128	-0.253546	-0.253546	-0.253546	-0.253546	2.28192	-0.253546	-0.253546	-0.253546	3	1	2	2	2	2	4	2	2	2	Dniva25365	Tryptophan/tyrosine permease family	IPR018227	Tryptophan/tyrosine permease	GO:0003333
PF02482	Increase	-0.253546	-0.253546	-0.253546	-0.253546	1.01419	-0.253546	2.28192	-0.253546	-1.52128	-0.253546	1	1	1	1	2	1	3	1	0	1	Dniva25432	Sigma 54 modulation protein / S30EA ribosomal protein	IPR003489	Ribosomal protein S30Ae/sigma 54 modulation protein	GO:0044238
PF02542	Increase	-0.253546	-0.253546	-0.253546	-0.253546	-0.253546	-0.253546	2.28192	1.01419	-1.52128	-0.253546	1	1	1	1	1	1	3	2	0	1	Dniva11130	YgbB family	IPR003526	2-C-methyl-D-erythritol 2,4-cyclodiphosphate synthase	GO:0008685|GO:0016114
PF03676	Increase	-0.253546	-0.253546	-0.253546	-0.253546	-1.52128	-0.253546	2.28192	1.01419	-0.253546	-0.253546	1	1	1	1	0	1	3	2	1	1	Dniva2895	Uncharacterised protein family (UPF0183)	IPR005373	Uncharacterised protein family UPF0183
PF02774	Increase	-0.976187	-0.162698	-0.162698	-0.976187	0.650791	-0.976187	2.27777	0.650791	-0.162698	-0.162698	2	3	3	2	4	2	6	4	3	3	Dniva32515	Semialdehyde dehydrogenase, dimerisation domain	IPR012280	Semialdehyde dehydrogenase, dimerisation domain	GO:0003942|GO:0005737|GO:0008652|GO:0016620|GO:0046983|GO:0055114
PF03193	Increase	-0.162698	-0.976187	-0.162698	-0.162698	-0.976187	0.650791	2.27777	-0.976187	0.650791	-0.162698	2	1	2	2	1	3	5	1	3	2	Dniva10323	Protein of unknown function, DUF258	IPR004881	Ribosome biogenesis GTPase RsgA, putative	GO:0003924|GO:0005525
PF00941	Increase	-0.441305	-0.441305	-0.10184	-0.10184	-1.12024	-0.441305	2.27442	1.25602	-0.441305	-0.441305	5	5	6	6	3	5	13	10	5	5	Dniva15656	FAD binding domain in molybdopterin dehydrogenase	IPR002346	Molybdopterin dehydrogenase, FAD-binding	GO:0016491|GO:0055114
PF00146	Increase	-0.807294	-0.0384426	-0.0384426	1.11484	-0.807294	-0.807294	2.26811	-0.0384426	-0.807294	-0.0384426	0	2	2	5	0	0	8	2	0	2	Dniva13171	NADH dehydrogenase	IPR001694	NADH:ubiquinone oxidoreductase, subunit 1/F420H2 oxidoreductase subunit H	GO:0016020|GO:0055114
PF00075	Increase	-0.656781	-0.656781	0.802732	-0.656781	0.802732	-0.656781	2.26224	-0.656781	-0.656781	0.0729756	0	0	2	0	2	0	4	0	0	1	Dniva26319	RNase H	IPR002156	Ribonuclease H domain	GO:0003676|GO:0004523
PF01582	Increase	1.02726	-0.591452	0.429581	0.0435807	-0.242807	-0.50429	2.25997	-0.915194	-0.666162	-0.840484	217	87	169	138	115	94	316	61	81	67	Dniva27671	TIR domain	IPR000157	Toll/interleukin-1 receptor homology (TIR) domain	GO:0005515|GO:0007165
PF00510	Increase	-0.854911	0.699472	-0.0777192	0.699472	-0.854911	-0.854911	2.25386	-0.854911	-0.0777192	-0.0777192	0	2	1	2	0	0	4	0	1	1	Dniva13199	Cytochrome c oxidase subunit III	IPR000298	Cytochrome c oxidase, subunit III	GO:0015002|GO:0016020
PF01936	Increase	0.267257	-1.0834	0.669579	-0.623599	-0.566125	-0.336226	2.25013	0.410943	0.12357	-1.11213	56	9	70	25	27	35	125	61	51	8	Dniva8097	NYN domain	IPR021139	NYN domain, limkain-b1-type
PF00334	Increase	-0.0458029	-0.96186	-0.503831	-0.503831	-0.0458029	-0.503831	2.24434	-0.503831	1.32828	-0.503831	7	5	6	6	7	6	12	6	10	6	Dniva8220	Nucleoside diphosphate kinase	IPR001564	Nucleoside diphosphate kinase	GO:0004550|GO:0005524|GO:0006165|GO:0006183|GO:0006228|GO:0006241
PF02803	Increase	-0.511654	-0.905234	-0.511654	-0.511654	1.06267	-0.511654	2.24341	0.669086	-0.511654	-0.511654	5	4	5	5	9	5	12	8	5	5	Dniva11645	Thiolase, C-terminal domain	IPR020617	Thiolase, C-terminal	GO:0008152|GO:0016747
PF08285	Increase	-0.558156	0.372104	-0.558156	-0.558156	-1.48842	-0.558156	2.23263	0.372104	0.372104	0.372104	1	2	1	1	0	1	4	2	2	2	Dniva7428	Dolichol-phosphate mannosyltransferase subunit 3 (DPM3)	IPR013174	Dolichol-phosphate mannosyltransferase subunit 3
PF05183	Increase	0.407504	-0.724451	-0.0452782	-0.49806	1.08668	-0.724451	2.21863	-0.0452782	-0.724451	-0.950842	10	5	8	6	13	5	18	8	5	4	Dniva28152	RNA dependent RNA polymerase	IPR007855	RNA-dependent RNA polymerase, eukaryotic-type	GO:0003968
PF14520	Increase	-0.340777	-1.19272	0.511166	0.511166	-0.340777	-1.19272	2.21505	-0.340777	0.511166	-0.340777	3	2	4	4	3	2	6	3	4	3	Dniva19552	Helix-hairpin-helix domain
PF14566	Increase	1.36311	-0.340777	-0.340777	-0.340777	-1.19272	-0.340777	2.21505	-0.340777	-0.340777	-0.340777	5	3	3	3	2	3	6	3	3	3	Dniva33487	Inositol hexakisphosphate
PF07823	Increase	0.511166	-1.19272	-1.19272	-0.340777	-0.340777	0.511166	2.21505	-0.340777	0.511166	-0.340777	3	1	1	2	2	3	5	2	3	2	Dniva29858	Cyclic phosphodiesterase-like protein	IPR012386	2',3'-cyclic-nucleotide 3'-phosphodiesterase	GO:0004112
PF01409	Increase	0.0539687	-1.02541	0.0539687	-1.02541	-0.485718	0.0539687	2.21272	0.593656	0.593656	-1.02541	4	2	4	2	3	4	8	5	5	2	Dniva4044	tRNA synthetases class II core domain (F)	IPR002319	Phenylalanyl-tRNA synthetase	GO:0000049|GO:0004812|GO:0005524|GO:0005737|GO:0043039
PF01315	Increase	-0.549595	-0.942163	-0.157027	-0.157027	-0.549595	-0.157027	2.19838	1.41324	-0.549595	-0.549595	5	4	6	6	5	6	12	10	5	5	Dniva15656	Aldehyde oxidase and xanthine dehydrogenase, a/b hammerhead domain	IPR000674	Aldehyde oxidase/xanthine dehydrogenase, a/b hammerhead
PF00749	Increase	1.02068	-0.942163	0.235541	-0.942163	-0.157027	0.235541	2.19838	-0.157027	-0.549595	-0.942163	8	3	6	3	5	6	11	5	4	3	Dniva30415	tRNA synthetases class I (E and Q), catalytic domain	IPR020058	Glutamyl/glutaminyl-tRNA synthetase, class Ib, catalytic domain	GO:0005524|GO:0016876|GO:0043039
PF10151	Increase	-0.600613	-0.815118	0.90092	-0.600613	-0.386108	0.257406	2.18795	0.686415	-0.815118	-0.815118	3	2	10	3	4	7	16	9	2	2	Dniva11551	Uncharacterised conserved protein (DUF2359)	IPR019308	Protein of unknown function DUF2359, TMEM214
PF00499	Increase	-0.660783	-0.660783	0.283193	1.22717	-0.660783	-0.660783	2.17114	-0.660783	-0.660783	0.283193	0	0	1	2	0	0	3	0	0	1	Dniva13195	NADH-ubiquinone/plastoquinone oxidoreductase chain 6	IPR001457	NADH:ubiquinone/plastoquinone oxidoreductase, chain 6	GO:0008137|GO:0055114
PF05631	Increase	-0.542105	-1.21974	-0.542105	-0.542105	0.813157	-0.542105	2.16842	0.813157	0.135526	-0.542105	4	3	4	4	6	4	8	6	5	4	Dniva11066	Protein of unknown function (DUF791)	IPR008509	Protein of unknown function DUF791
PF00472	Increase	0.559255	-0.239681	-0.239681	-0.239681	-1.83755	-0.239681	2.15713	0.559255	-0.239681	-0.239681	8	7	7	7	5	7	10	8	7	7	Dniva4162	RF-1 domain	IPR000352	Peptide chain release factor class I/class II	GO:0003747|GO:0006415
PF13513	Increase	0.575329	-0.470723	-0.470723	-0.470723	-0.470723	1.09835	2.14441	0.0523026	-0.993749	-0.993749	13	11	11	11	11	14	16	12	10	10	Dniva20528	HEAT-like repeat
PF07725	Increase	1.16283	-0.778083	-0.0566816	0.0979045	-1.0529	-0.606321	2.14188	-0.091034	0.149433	-0.967022	156	43	85	94	27	53	213	83	97	32	Dniva29510	Leucine Rich Repeat	IPR011713	Leucine-rich repeat 3
PF00560	Increase	0.176736	-0.857228	-0.203988	-0.356277	-1.02956	-0.0757439	2.14047	1.15059	0.0965835	-1.04158	746	488	651	613	445	683	1236	989	726	442	Dniva16627	Leucine Rich Repeat	IPR001611	Leucine-rich repeat	GO:0005515
PF04097	Increase	0.0690066	-1.31112	0.0690066	-0.621059	-0.621059	-0.621059	2.1392	0.759072	0.759072	-0.621059	3	1	3	2	2	2	6	4	4	2	Dniva3708	Nup93/Nic96	IPR007231	Nucleoporin interacting component Nup93/Nic96	GO:0005643|GO:0006810
PF04157	Increase	-0.774597	0.193649	-0.774597	-0.774597	-0.774597	0.193649	2.13014	0.193649	1.1619	-0.774597	2	3	2	2	2	3	5	3	4	2	Dniva21438	EAP30/Vps36 family	IPR007286	EAP30
PF00662	Increase	-0.774597	0.193649	0.193649	1.1619	-0.774597	-0.774597	2.13014	-0.774597	-0.774597	0.193649	0	1	1	2	0	0	3	0	0	1	Dniva11539	NADH-Ubiquinone oxidoreductase (complex I), chain 5 N-terminus	IPR001516	NADH:ubiquinone oxidoreductase, chain 5/L, N-terminal	GO:0008137|GO:0042773|GO:0055114
PF08662	Increase	0.192847	-0.578542	0.964237	-0.192847	-0.964237	-0.964237	2.12132	0.578542	-0.192847	-0.964237	5	3	7	4	2	2	10	6	4	2	Dniva27883	Eukaryotic translation initiation factor eIF2A	IPR013979	Translation initiation factor, beta propellor-like domain
PF13259	Increase	-0.303046	-1.51523	-0.303046	0.303046	0.909137	-0.303046	2.12132	0.303046	-0.303046	-0.909137	5	3	5	6	7	5	9	6	5	4	Dniva21225	Protein of unknown function (DUF4050)	IPR025124	Domain of unknown function DUF4050
PF00867	Increase	0	0	0	0	-2.12132	0	2.12132	0	0	0	6	6	6	6	5	6	7	6	6	6	Dniva23227	XPG I-region	IPR006086	XPG-I domain	GO:0004518
PF02537	Increase	-1.27279	-0.424264	-0.424264	-0.424264	1.27279	-0.424264	2.12132	0.424264	-0.424264	-0.424264	1	2	2	2	4	2	5	3	2	2	Dniva16166	CrcB-like protein	IPR003691	Putative fluoride ion transporter CrcB	GO:0016021
PF00590	Increase	0	0	0	0	-2.12132	0	2.12132	0	0	0	3	3	3	3	2	3	4	3	3	3	Dniva27901	Tetrapyrrole (Corrin/Porphyrin) Methylases	IPR000878	Tetrapyrrole methylase	GO:0008152|GO:0008168
PF05198	Increase	0	0	0	0	-2.12132	0	2.12132	0	0	0	3	3	3	3	2	3	4	3	3	3	Dniva28058	Translation initiation factor IF-3, N-terminal domain	IPR019814	Translation initiation factor 3, N-terminal	GO:0003743|GO:0006413
PF08207	Increase	0.707107	-0.707107	-0.707107	-0.707107	-0.707107	-0.707107	2.12132	-0.707107	0.707107	0.707107	3	2	2	2	2	2	4	2	3	3	Dniva17560	Elongation factor P (EF-P) KOW-like domain	IPR013185	Translation elongation factor, KOW-like
PF01084	Increase	-0.707107	-0.707107	0.707107	0.707107	-0.707107	-0.707107	2.12132	0.707107	-0.707107	-0.707107	1	1	2	2	1	1	3	2	1	1	Dniva11625	Ribosomal protein S18	IPR001648	Ribosomal protein S18	GO:0003735|GO:0005622|GO:0005840|GO:0006412
PF02576	Increase	0	0	0	0	0	0	2.12132	0	-2.12132	0	2	2	2	2	2	2	3	2	1	2	Dniva8742	Uncharacterised BCR, YhbC family COG0779	IPR003728	Ribosome maturation factor RimP
PF02594	Increase	0	-2.12132	0	0	0	0	2.12132	0	0	0	2	1	2	2	2	2	3	2	2	2	Dniva26144	Uncharacterised ACR, YggU family COG1872	IPR003746	Protein of unknown function DUF167
PF06968	Increase	0.707107	-0.707107	-0.707107	-0.707107	0.707107	-0.707107	2.12132	0.707107	-0.707107	-0.707107	2	1	1	1	2	1	3	2	1	1	Dniva2236	Biotin and Thiamin Synthesis associated domain	IPR010722	Biotin and thiamin synthesis-associated domain
PF08351	Increase	0	0	0	0	0	0	2.12132	-2.12132	0	0	2	2	2	2	2	2	3	1	2	2	Dniva14935	Domain of unknown function (DUF1726)	IPR013562	Domain of unknown function DUF1726
PF09429	Increase	-0.707107	-0.707107	-0.707107	0.707107	-0.707107	0.707107	2.12132	-0.707107	-0.707107	0.707107	1	1	1	2	1	2	3	1	1	2	Dniva25821	WW domain binding protein 11	IPR019007	WW domain binding protein 11	GO:0006396
PF10163	Increase	0.707107	0.707107	-0.707107	-0.707107	0.707107	-0.707107	2.12132	-0.707107	-0.707107	-0.707107	2	2	1	1	2	1	3	1	1	1	Dniva22443	Transcription factor e(y)2	IPR018783	Transcription factor, enhancer of yellow 2	GO:0000124|GO:0003713|GO:0005643|GO:0006406|GO:0045893
PF13725	Increase	0	0	0	0	0	0	2.12132	-2.12132	0	0	2	2	2	2	2	2	3	1	2	2	Dniva14935	Possible tRNA binding domain	IPR027992	Possible tRNA binding domain
PF15306	Increase	0	0	0	0	0	0	2.12132	-2.12132	0	0	2	2	2	2	2	2	3	1	2	2	Dniva30893	LIN37	IPR028226	Protein LIN37	GO:0007049|GO:0017053
PF00958	Increase	0	0	0	0	-2.12132	0	2.12132	0	0	0	1	1	1	1	0	1	2	1	1	1	Dniva11149	GMP synthase C terminal domain	IPR001674	GMP synthase, C-terminal	GO:0003922|GO:0005524|GO:0006164|GO:0006177
PF01154	Increase	0	0	0	0	0	0	2.12132	-2.12132	0	0	1	1	1	1	1	1	2	0	1	1	Dniva31221	Hydroxymethylglutaryl-coenzyme A synthase N terminal	IPR013528	Hydroxymethylglutaryl-coenzyme A synthase, N-terminal	GO:0004421|GO:0008299
PF01205	Increase	0	-2.12132	0	0	0	0	2.12132	0	0	0	1	0	1	1	1	1	2	1	1	1	Dniva18685	Uncharacterized protein family UPF0029	IPR001498	Impact, N-terminal
PF02091	Increase	0	0	0	0	0	0	2.12132	-2.12132	0	0	1	1	1	1	1	1	2	0	1	1	Dniva16091	Glycyl-tRNA synthetase alpha subunit	IPR002310	Glycine-tRNA ligase, alpha subunit	GO:0000166|GO:0004820|GO:0005524|GO:0005737|GO:0006426
PF02538	Increase	0	0	0	0	-2.12132	0	2.12132	0	0	0	1	1	1	1	0	1	2	1	1	1	Dniva32952	Hydantoinase B/oxoprolinase	IPR003692	Hydantoinase B/oxoprolinase	GO:0003824
PF03121	Increase	0	0	0	0	-2.12132	0	2.12132	0	0	0	1	1	1	1	0	1	2	1	1	1	Dniva7302	Herpesviridae UL52/UL70 DNA primase	IPR004340	DNA primase, UL52/UL70 type, Herpesviridae	GO:0003896|GO:0006260
PF08620	Increase	0	0	0	0	-2.12132	0	2.12132	0	0	0	1	1	1	1	0	1	2	1	1	1	Dniva26580	RPAP1-like, C-terminal	IPR013929	RNA polymerase II-associated protein 1, C-terminal
PF08696	Increase	0	0	0	0	0	0	2.12132	-2.12132	0	0	1	1	1	1	1	1	2	0	1	1	Dniva8719	DNA replication factor Dna2	IPR014808	DNA replication factor Dna2, N-terminal
PF11942	Increase	0.707107	0.707107	-0.707107	0.707107	-0.707107	-0.707107	2.12132	-0.707107	-0.707107	-0.707107	1	1	0	1	0	0	2	0	0	0	Dniva8670	Spt5 transcription elongation factor, acidic N-terminal	IPR022581	Spt5 transcription elongation factor, N-terminal
PF12002	Increase	0	0	0	0	0	-2.12132	2.12132	0	0	0	1	1	1	1	1	0	2	1	1	1	Dniva12646	MgsA AAA+ ATPase C terminal	IPR021886	MgsA AAA+ ATPase C-terminal
PF02790	Increase	-0.802732	-0.0729756	-0.0729756	1.38654	-0.0729756	-0.802732	2.11629	-0.802732	-0.802732	-0.0729756	0	1	1	3	1	0	4	0	0	1	Dniva258	Cytochrome C oxidase subunit II, transmembrane domain	IPR011759	Cytochrome C oxidase subunit II, transmembrane domain	GO:0016021|GO:0022900
PF01118	Increase	-0.905042	0.10056	-0.905042	-0.905042	0.10056	-0.905042	2.11176	0.10056	1.10616	0.10056	2	3	2	2	3	2	5	3	4	3	Dniva32515	Semialdehyde dehydrogenase, NAD binding domain	IPR000534	Semialdehyde dehydrogenase, NAD-binding	GO:0016620|GO:0051287|GO:0055114
PF13428	Increase	-0.905042	-0.905042	0.10056	-0.905042	0.10056	-0.905042	2.11176	1.10616	0.10056	0.10056	2	2	3	2	3	2	5	4	3	3	Dniva2497	Tetratricopeptide repeat
PF15346	Increase	0.10056	0.10056	0.10056	0.10056	0.10056	-0.905042	2.11176	-1.91064	0.10056	0.10056	2	2	2	2	2	1	4	0	2	2	Dniva22445	Arginine and glutamate-rich 1
PF13456	Increase	-0.106478	1.48359	-0.376222	-0.390419	-0.716951	-0.546587	2.09407	-1.11447	-0.149069	-0.177463	78	190	59	58	35	47	233	7	75	73	Dniva23587	Reverse transcriptase-like
PF10433	Increase	0.962093	-1.30166	-0.735718	-0.169781	0.396156	0.396156	2.09397	-0.169781	-0.735718	-0.735718	8	4	5	6	7	7	10	6	5	5	Dniva7475	Mono-functional DNA-alkylating methyl methanesulfonate N-term
PF08240	Increase	0.2243	0.598134	-0.523367	-0.897201	-0.523367	-1.27103	2.09347	0.971967	-0.149533	-0.523367	31	32	29	28	29	27	36	33	30	29	Dniva26693	Alcohol dehydrogenase GroES-like domain	IPR013154	Alcohol dehydrogenase GroES-like	GO:0016491|GO:0055114
PF12315	Increase	-0.75518	-0.283193	-0.283193	0.660783	-0.283193	-0.283193	2.07675	1.13277	-0.75518	-1.22717	6	7	7	9	7	7	12	10	6	5	Dniva26465	Protein of unknown function (DUF3633)	IPR022087	Protein DA1 like
PF09734	Increase	0.850265	-0.364399	-0.364399	-0.364399	0.850265	-0.364399	2.06493	-1.57906	-0.364399	-0.364399	3	2	2	2	3	2	4	1	2	2	Dniva25409	RNA polymerase III transcription factor (TF)IIIC subunit	IPR019136	Transcription factor IIIC, subunit 5
PF12070	Increase	-0.364399	-0.364399	0.850265	-0.364399	-1.57906	-0.364399	2.06493	0.850265	-0.364399	-0.364399	2	2	3	2	1	2	4	3	2	2	Dniva16415	Protein of unknown function (DUF3550/UPF0682)	IPR022709	Protein SCAI	GO:0003714|GO:0006351
PF02405	Increase	-0.364399	-0.364399	-0.364399	-0.364399	0.850265	-0.364399	2.06493	0.850265	-1.57906	-0.364399	1	1	1	1	2	1	3	2	0	1	Dniva13569	Permease	IPR003453	Permease domain
PF08637	Increase	-0.364399	-0.364399	0.850265	-0.364399	-1.57906	-0.364399	2.06493	0.850265	-0.364399	-0.364399	1	1	2	1	0	1	3	2	1	1	Dniva22397	ATP synthase regulation protein NCA2	IPR013946	Nuclear control of ATP synthase 2
PF10699	Increase	0.850265	-0.364399	0.850265	-0.364399	-1.57906	-0.364399	2.06493	-0.364399	-0.364399	-0.364399	2	1	2	1	0	1	3	1	1	1	Dniva32251	Male gamete fusion factor	IPR018928	Generative cell specific-1, HAP2-GCS1
PF09328	Increase	-0.316228	-0.316228	0.474342	-0.316228	0.474342	-1.89737	2.05548	-0.316228	-0.316228	0.474342	3	3	4	3	4	1	6	3	3	4	Dniva30727	Domain of unknown function (DUF1984)	IPR015407	Phytochelatin synthase, C-terminal	GO:0010038|GO:0016756|GO:0046872|GO:0046938
PF04937	Increase	-0.181663	-0.585358	0.222032	0.42388	-0.585358	-0.585358	2.03866	-0.787205	-1.1909	1.23127	8	6	10	11	6	6	19	5	3	15	Dniva19024	Protein of unknown function (DUF 659)	IPR007021	Domain of unknown function DUF659
PF00032	Increase	-0.971967	-0.2243	0.523367	1.27103	-0.971967	-0.971967	2.0187	-0.2243	-0.2243	-0.2243	0	1	2	3	0	0	4	1	1	1	Dniva261	Cytochrome b(C-terminal)/b6/petD	IPR005798	Cytochrome b/b6, C-terminal	GO:0009055|GO:0016020|GO:0016491
PF00393	Increase	-0.67082	0.67082	0	0	-2.01246	0	2.01246	0	0	0	2	4	3	3	0	3	6	3	3	3	Dniva10933	6-phosphogluconate dehydrogenase, C-terminal domain	IPR006114	6-phosphogluconate dehydrogenase, C-terminal	GO:0004616|GO:0006098|GO:0050661|GO:0055114
PF00444	Increase	-0.858116	-0.858116	0.572078	0.572078	0.572078	-0.858116	2.00227	0.572078	-0.858116	-0.858116	1	1	2	2	2	1	3	2	1	1	Dniva11652	Ribosomal protein L36	IPR000473	Ribosomal protein L36	GO:0003735|GO:0005622|GO:0005840|GO:0006412
PF00453	Increase	-0.858116	-0.858116	0.572078	0.572078	0.572078	-0.858116	2.00227	0.572078	-0.858116	-0.858116	1	1	2	2	2	1	3	2	1	1	Dniva14089	Ribosomal protein L20	IPR005813	Ribosomal protein L20	GO:0003735|GO:0005622|GO:0005840|GO:0006412|GO:0019843
PF05285	Increase	-0.858116	-0.858116	0.572078	0.572078	0.572078	0.572078	2.00227	-0.858116	-0.858116	-0.858116	1	1	2	2	2	2	3	1	1	1	Dniva754	SDA1	IPR007949	SDA1 domain
PF06870	Increase	-0.858116	-0.858116	0.572078	-0.858116	-0.858116	0.572078	2.00227	0.572078	0.572078	-0.858116	1	1	2	1	1	2	3	2	2	1	Dniva5866	A49-like RNA polymerase I associated factor	IPR009668	RNA polymerase I associated factor, A49-like	GO:0003677|GO:0003899|GO:0005634|GO:0006351
PF04115	Increase	0.572078	0.572078	0.572078	-0.858116	-0.858116	-0.858116	2.00227	-0.858116	0.572078	-0.858116	1	1	1	0	0	0	2	0	1	0	Dniva7231	Ureidoglycolate hydrolase	IPR007247	Ureidoglycolate hydrolase	GO:0000256|GO:0004848
PF00035	Increase	-0.0690066	0.276026	-0.0690066	-0.759072	-0.414039	-1.1041	2.00119	1.31112	-1.1041	-0.0690066	23	24	23	21	22	20	29	27	20	23	Dniva21419	Double-stranded RNA binding motif	IPR014720	Double-stranded RNA-binding domain
PF13086	Increase	-0.0681115	-1.08978	0.272446	1.29412	-1.08978	-0.408669	1.97523	-0.408669	0.272446	-0.749226	18	15	19	22	15	17	24	17	19	16	Dniva14060	AAA domain
PF01585	Increase	0.393919	-0.393919	0.393919	0.393919	0.393919	-0.393919	1.9696	-0.393919	-0.393919	-1.9696	14	13	14	14	14	13	16	13	13	11	Dniva4054	G-patch domain	IPR000467	G-patch domain	GO:0003676
PF04893	Decrease	0.0690066	-1.31112	0.759072	0.759072	0.0690066	-0.621059	-2.00119	0.759072	0.759072	0.759072	6	4	7	7	6	5	3	7	7	7	Dniva7820	Yip1 domain	IPR006977	Yip1 domain	GO:0016020
PF13766	Decrease	-0.242933	-0.850265	0.971732	0.364399	-0.242933	-0.242933	-2.06493	1.57906	0.364399	0.364399	7	6	9	8	7	7	4	10	8	8	Dniva27893	2-enoyl-CoA Hydratase C-terminal region
PF06472	Decrease	0.364399	-0.850265	0.364399	0.364399	1.57906	0.364399	-2.06493	-0.850265	0.364399	0.364399	3	2	3	3	4	3	1	2	3	3	Dniva4670	ABC transporter transmembrane region 2	IPR010509	Peroxisomal fatty acyl CoA transporter, transmembrane domain	GO:0006810|GO:0016020
PF02207	Decrease	0	0	0	0	0	0	-2.12132	2.12132	0	0	3	3	3	3	3	3	2	4	3	3	Dniva29136	Putative zinc finger in N-recognin (UBR box)	IPR003126	Zinc finger, N-recognin	GO:0004842|GO:0008270
PF02877	Decrease	0	0	0	0	2.12132	0	-2.12132	0	0	0	3	3	3	3	4	3	2	3	3	3	Dniva31055	Poly(ADP-ribose) polymerase, regulatory domain	IPR004102	Poly(ADP-ribose) polymerase, regulatory domain	GO:0003950|GO:0006471
PF11799	Decrease	0	0	0	0	0	0	-2.12132	0	0	2.12132	3	3	3	3	3	3	2	3	3	4	Dniva31523	impB/mucB/samB family C-terminal domain	IPR017961	DNA polymerase, Y-family, little finger domain	GO:0003684|GO:0003887|GO:0006281
PF07200	Decrease	0	0	0	0	0	0	-2.12132	2.12132	0	0	2	2	2	2	2	2	1	3	2	2	Dniva7407	Modifier of rudimentary (Mod(r)) protein	IPR009851	Modifier of rudimentary, Modr
PF01878	Decrease	0	0	0	0	0	0	-2.12132	2.12132	0	0	1	1	1	1	1	1	0	2	1	1	Athal2179	EVE domain	IPR002740	EVE domain
PF02269	Decrease	0	0	0	0	0	0	-2.12132	0	2.12132	0	1	1	1	1	1	1	0	1	2	1	Athal15278	Transcription initiation factor IID, 18kD subunit	IPR003195	Transcription initiation factor IID, 18kDa subunit	GO:0006366
PF02698	Decrease	0	0	0	0	2.12132	0	-2.12132	0	0	0	1	1	1	1	2	1	0	1	1	1	Athal10519	DUF218 domain	IPR003848	Domain of unknown function DUF218
PF04934	Decrease	0	0	0	0	0	0	-2.12132	0	2.12132	0	1	1	1	1	1	1	0	1	2	1	Athal17676	MED6 mediator sub complex component	IPR007018	Mediator complex, subunit Med6	GO:0001104|GO:0006357|GO:0016592
PF10392	Decrease	0	0	0	0	2.12132	0	-2.12132	0	0	0	1	1	1	1	2	1	0	1	1	1	Athal12030	Golgi transport complex subunit 5	IPR019465	Conserved oligomeric Golgi complex subunit 5	GO:0006891|GO:0017119
PF10406	Decrease	0	0	0	0	0	2.12132	-2.12132	0	0	0	1	1	1	1	1	2	0	1	1	1	Athal7800	Transcription factor TFIID complex subunit 8 C-term	IPR019473	Transcription factor TFIID, subunit 8, C-terminal
PF12922	Decrease	0	0	0	0	2.12132	0	-2.12132	0	0	0	1	1	1	1	2	1	0	1	1	1	Athal19320	non-SMC mitotic condensation complex subunit 1, N-term	IPR024324	Condensin complex, subunit 1, N-terminal
PF13147	Decrease	0	0	0	0	0	0	-2.12132	2.12132	0	0	1	1	1	1	1	1	0	2	1	1	Athal27585	Amidohydrolase
PF13541	Decrease	0	0	2.12132	0	0	0	-2.12132	0	0	0	1	1	2	1	1	1	0	1	1	1	Athal24318	Subunit ChlI of Mg-chelatase
PF14826	Decrease	0	2.12132	0	0	0	0	-2.12132	0	0	0	1	2	1	1	1	1	0	1	1	1	Athal5401	FACT complex subunit SPT16 N-terminal lobe domain	IPR029148	FACT complex subunit Spt16, N-terminal lobe domain
PF10513	Decrease	0.114208	-1.02787	0.114208	0.114208	1.25629	0.114208	-2.16995	1.25629	0.114208	0.114208	4	3	4	4	5	4	2	5	4	4	Dniva21378	Enhancer of polycomb-like	IPR019542	Enhancer of polycomb-like, N-terminal
PF10714	Decrease	0.572078	-0.858116	0.572078	0.572078	0.572078	0.572078	-2.28831	0.572078	-0.858116	0.572078	3	2	3	3	3	3	1	3	2	3	Dniva32464	Late embryogenesis abundant protein 18	IPR018930	Late embryogenesis abundant protein, LEA-18
PF01648	Decrease	-0.858116	0.572078	0.572078	0.572078	0.572078	-0.858116	-2.28831	0.572078	0.572078	0.572078	1	2	2	2	2	1	0	2	2	2	Athal16937	4'-phosphopantetheinyl transferase superfamily	IPR008278	4'-phosphopantetheinyl transferase superfamily	GO:0000287|GO:0008897|GO:0009059
PF02733	Decrease	0.444478	-1.03712	0.444478	0.444478	0.444478	0.444478	-2.51871	0.444478	0.444478	0.444478	2	1	2	2	2	2	0	2	2	2	Athal10849	Dak1 domain	IPR004006	Dak kinase	GO:0004371|GO:0006071
PF02577	Decrease	0.316228	0.316228	0.316228	0.316228	0.316228	0.316228	-2.84605	0.316228	0.316228	0.316228	3	3	3	3	3	3	2	3	3	3	Dniva8998	Bifunctional nuclease	IPR003729	Bifunctional nuclease domain	GO:0004518
PF04072	Decrease	0.316228	0.316228	0.316228	0.316228	0.316228	0.316228	-2.84605	0.316228	0.316228	0.316228	3	3	3	3	3	3	2	3	3	3	Dniva31169	Leucine carboxyl methyltransferase	IPR007213	Leucine carboxyl methyltransferase	GO:0008168|GO:0032259
PF03366	Decrease	0.316228	0.316228	0.316228	0.316228	0.316228	0.316228	-2.84605	0.316228	0.316228	0.316228	2	2	2	2	2	2	1	2	2	2	Dniva31714	YEATS family	IPR005033	YEATS	GO:0005634|GO:0006355
PF04305	Decrease	0.316228	0.316228	0.316228	0.316228	0.316228	0.316228	-2.84605	0.316228	0.316228	0.316228	2	2	2	2	2	2	1	2	2	2	Dniva21381	Protein of unknown function (DUF455)	IPR007402	Protein of unknown function DUF455
PF08063	Decrease	0.316228	0.316228	0.316228	0.316228	0.316228	0.316228	-2.84605	0.316228	0.316228	0.316228	2	2	2	2	2	2	1	2	2	2	Dniva31055	PADR1 (NUC008) domain	IPR012982	PADR1	GO:0003950|GO:0005634
PF11204	Decrease	0.316228	0.316228	0.316228	0.316228	0.316228	0.316228	-2.84605	0.316228	0.316228	0.316228	2	2	2	2	2	2	1	2	2	2	Dniva21476	Protein of unknown function (DUF2985)	IPR021369	Protein of unknown function DUF2985
PF05462	Decrease	0.316228	0.316228	0.316228	0.316228	0.316228	0.316228	-2.84605	0.316228	0.316228	0.316228	1	1	1	1	1	1	0	1	1	1	Athal13022	Slime mold cyclic AMP receptor
PF07298	Decrease	0.316228	0.316228	0.316228	0.316228	0.316228	0.316228	-2.84605	0.316228	0.316228	0.316228	1	1	1	1	1	1	0	1	1	1	Athal15643	NnrU protein	IPR009915	NnrU
PF09384	Decrease	0.316228	0.316228	0.316228	0.316228	0.316228	0.316228	-2.84605	0.316228	0.316228	0.316228	1	1	1	1	1	1	0	1	1	1	Athal1309	UTP15 C terminal	IPR018983	U3 small nucleolar RNA-associated protein 15, C-terminal	GO:0005730|GO:0006364
PF10382	Decrease	0.316228	0.316228	0.316228	0.316228	0.316228	0.316228	-2.84605	0.316228	0.316228	0.316228	1	1	1	1	1	1	0	1	1	1	Athal6018	Protein of unknown function (DUF2439)	IPR018838	Domain of unknown function DUF2439
PF10521	Decrease	0.316228	0.316228	0.316228	0.316228	0.316228	0.316228	-2.84605	0.316228	0.316228	0.316228	1	1	1	1	1	1	0	1	1	1	Athal1204	Protein of unknown function (DUF2454)	IPR018870	Protein of unknown function DUF2454

## Sheet: Suppl Table 9 DupGen_Finder
Supplementary Table 9. Modes of gene duplication in Brassicaceae genomes
The values for all species other than D. nivalis were taken from Qiao et al. (2019)
Estimates for modes of gene duplication in the significantly expanded gene families in D. nivalis are shown as well.
Species	TD-pairs	PD-pairs	TRD-pairs	WGD-pairs	DSD-pairs	Total
Aethionema arabicum	626	396	5572	1873	14563	23030
Arabidopsis lyrata	503	422	3942	1258	10223	16348
Arabidopsis thaliana	2064	790	4447	4352	17750	29403
Arabis alpina	996	587	4400	1009	13349	20341
Brassica oleracea	1355	1093	5747	12514	24395	45104
Capsella rubella	2129	884	4457	4042	17877	29389
Draba nivalis	320	1085	7308	1254	15681	25648
Draba nivalis expanded gene famlies*	80	353	575	109	1579	2696
Raphanus sativus	2439	3253	7537	11219	34316	58764
Thellungiella parvula	1249	407	5352	4442	17825	29275
Thlaspi arvense	1241	820	6200	2050	18257	28568
*Values reported for D. nivalis expanded gene families represent the classification of single genes, not gene pairs as reported for other values

## Sheet: Suppl Table 10 Expanded GO
Supplementary Table 10. GO terms functional enrichment tests for significantly expanded gene families in D. nivalis
Tables a, b, and c, present the results of the three GO domains.
Significant values (p-value < 0.05) for the three tests performed in topGO shown in bold (classic Fisher's exact test, elimFisher, and weightFisher).
BP and MF GO terms that were also identified in the analyses of PSGs and Pfam domains are hightlighted in purple (see Figure 7).
a. Biological Process									b. Molecular Function									c. Cellular Component
GO.ID	Term	Annotated in the Genome	Expanded Gene Families	Expected	classicFisher	elimFisher	weightFisher		GO.ID	Term	Annotated in the Genome	Expanded Gene Families	Expected	classicFisher	elimFisher	weightFisher		GO.ID	Term	Annotated in the Genome	Expanded Gene Families	Expected	classicFisher	elimFisher	weightFisher
GO:0090502	RNA phosphodiester bond hydrolysis, endo...	188	71	10.62	1e-30	1e-30	1e-30		GO:0005515	protein binding	6773	748	508.45	1e-30	1e-30	1e-30		GO:0000943	retrotransposon nucleocapsid	29	21	1.44	9e-22	9e-22	9e-22
GO:0060320	rejection of self pollen	97	57	5.48	1e-30	1e-30	1e-30		GO:0043531	ADP binding	340	174	25.52	1e-30	1e-30	1e-30		GO:0035098	ESC/E(Z) complex	22	16	1.1	6.6e-17	6.6e-17	6.6e-17
GO:0090305	nucleic acid phosphodiester bond hydroly...	347	120	19.61	1e-30	1e-24	4e-25		GO:0016881	acid-amino acid ligase activity	229	96	17.19	1e-30	1e-30	1e-30		GO:0035102	PRC1 complex	25	16	1.24	1.6e-15	1.6e-15	1.6e-15
GO:0007154	cell communication	1862	256	105.22	1e-30	0.01431	1e-30		GO:0047134	protein-disulfide reductase activity	112	75	8.41	1e-30	1e-30	1e-30		GO:0005576	extracellular region	929	100	46.25	5e-14	1.1e-12	8.6e-13
GO:0009875	pollen-pistil interaction	165	65	9.32	1e-30	0.02826	1		GO:0004523	RNA-DNA hybrid ribonuclease activity	133	61	9.98	1e-30	1e-30	1e-30		GO:0035097	histone methyltransferase complex	30	16	1.49	8.8e-14	1	1
GO:0090501	RNA phosphodiester bond hydrolysis	216	71	12.21	1e-30	1	1		GO:0016746	oxidoreductase activity, acting on NAD(P...	195	81	14.64	1e-30	0.55458	0.86832		GO:0031519	PcG protein complex	32	16	1.59	3.3e-13	1	1
GO:0008037	cell recognition	151	57	8.53	1e-30	1	1		GO:0016879	ligase activity, forming carbon-nitrogen...	282	97	21.17	1e-30	0.9802	1		GO:0034708	methyltransferase complex	33	16	1.64	6.1e-13	1	1
GO:0048544	recognition of pollen	148	57	8.36	1e-30	1	1		GO:0015036	disulfide oxidoreductase activity	162	75	12.16	1e-30	1	1		GO:0000152	nuclear ubiquitin ligase complex	44	16	2.19	1.3e-10	1	1
GO:0007165	signal transduction	1513	182	85.5	1.1e-23	7.3e-19	1		GO:0016667	oxidoreductase activity, acting on a sul...	194	75	14.56	1e-30	1	1		GO:0005662	DNA replication factor A complex	14	6	0.7	3.2e-05	3.2e-05	3.2e-05
GO:0009856	pollination	378	77	21.36	2.3e-23	0.94336	1		GO:0016668	oxidoreductase activity, acting on a sul...	113	75	8.48	1e-30	1	1		GO:0005634	nucleus	3199	202	159.27	3.7e-05	0.118	0.22826
GO:0044706	multi-multicellular organism process	378	77	21.36	2.3e-23	0.94336	1		GO:0004518	nuclease activity	465	110	34.91	4.4e-28	1.6e-06	2.3e-08		GO:0000151	ubiquitin ligase complex	183	23	9.11	3.9e-05	0.65064	0.99713
GO:0023052	signaling	1558	182	88.04	3e-22	1	1e-26		GO:0004724	magnesium-dependent protein serine/threo...	28	26	2.1	1.6e-27	1.6e-27	1.6e-27		GO:0030894	replisome	15	6	0.75	5e-05	1	1
GO:0000966	RNA 5'-end processing	80	33	4.52	9.7e-21	9.7e-21	9.7e-21		GO:0016891	endoribonuclease activity, producing 5'-...	173	61	12.99	7.9e-26	1	1		GO:0043601	nuclear replisome	15	6	0.75	5e-05	1	1
GO:0006278	RNA-dependent DNA biosynthetic process	62	28	3.5	4.3e-19	1.6e-16	4.3e-19		GO:0016893	endonuclease activity, active with eithe...	176	61	13.21	2.3e-25	1	1		GO:0005694	chromosome	302	31	15.04	0.0001	0.00301	7.8e-06
GO:0051716	cellular response to stimulus	2288	223	129.29	2.2e-17	0.60694	7.9e-27		GO:0004519	endonuclease activity	314	82	23.57	3.4e-24	0.02238	1		GO:0043596	nuclear replication fork	17	6	0.85	0.00011	1	1
GO:0071897	DNA biosynthetic process	74	28	4.18	1.3e-16	1	1		GO:0004521	endoribonuclease activity	188	61	14.11	1.2e-23	1	1		GO:0000784	nuclear chromosome, telomeric region	18	6	0.9	0.00016	0.00016	0.00016
GO:0015074	DNA integration	44	22	2.49	1.8e-16	1.8e-16	1.8e-16		GO:0016874	ligase activity	456	98	34.23	7.9e-22	1	1		GO:0005657	replication fork	23	6	1.15	0.00072	1	1
GO:0007130	synaptonemal complex assembly	54	24	3.05	2.4e-16	2.4e-16	2.4e-16		GO:0004722	protein serine/threonine phosphatase act...	44	27	3.3	6.9e-20	0.70746	0.70746		GO:0044428	nuclear part	964	70	47.99	0.00077	0.9948	1
GO:0070193	synaptonemal complex organization	54	24	3.05	2.4e-16	1	1		GO:0004540	ribonuclease activity	225	61	16.89	3.4e-19	1	1		GO:0005739	mitochondrion	1122	79	55.86	0.00088	0.00088	8.2e-05
GO:0031936	negative regulation of chromatin silenci...	28	16	1.58	1.5e-13	1.5e-13	1.5e-13		GO:0004016	adenylate cyclase activity	55	26	4.13	2e-15	2e-15	2e-15		GO:0000781	chromosome, telomeric region	26	6	1.29	0.00145	1	1
GO:0007129	synapsis	75	25	4.24	1.6e-13	0.6974	1		GO:0016788	hydrolase activity, acting on ester bond...	1143	158	85.8	2.3e-14	0.99984	1		GO:0043680	filiform apparatus	21	5	1.05	0.00314	0.00314	0.00314
GO:0045143	homologous chromosome segregation	79	25	4.46	6.3e-13	0.75906	1		GO:0003964	RNA-directed DNA polymerase activity	44	22	3.3	6.6e-14	6.6e-14	6.6e-14		GO:0043078	polar nucleus	7	3	0.35	0.0037	0.0037	0.0037
GO:0045815	positive regulation of gene expression, ...	32	16	1.81	2.4e-12	1	1		GO:0016849	phosphorus-oxygen lyase activity	62	26	4.65	7e-14	1	1		GO:0043076	megasporocyte nucleus	7	3	0.35	0.0037	1	1
GO:0031935	regulation of chromatin silencing	37	17	2.09	2.9e-12	0.40292	1		GO:0009975	cyclase activity	68	26	5.1	9.4e-13	1	1		GO:0032993	protein-DNA complex	33	6	1.64	0.0052	1	1
GO:0070192	chromosome organization involved in meio...	95	26	5.37	9.1e-12	0.67032	1		GO:0004869	cysteine-type endopeptidase inhibitor ac...	45	20	3.38	1.5e-11	1.5e-11	1.5e-11		GO:0005615	extracellular space	111	12	5.53	0.00909	0.00909	0.00909
GO:0045132	meiotic chromosome segregation	103	26	5.82	6.7e-11	0.76223	1		GO:0004721	phosphoprotein phosphatase activity	94	27	7.06	6.9e-10	0.99376	1		GO:0019005	SCF ubiquitin ligase complex	40	6	1.99	0.01344	0.01344	0.01344
GO:0007127	meiosis I	99	25	5.59	1.5e-10	0.92295	1		GO:0034061	DNA polymerase activity	69	22	5.18	3e-09	1	1		GO:0044421	extracellular region part	123	12	6.12	0.01942	1	1
GO:0061982	meiosis I cell cycle process	103	25	5.82	3.8e-10	0.93867	1		GO:0004866	endopeptidase inhibitor activity	67	20	5.03	5.4e-08	1	1		GO:0044426	cell wall part	34	5	1.69	0.0253	1	1
GO:0090615	mitochondrial mRNA processing	33	14	1.86	9.2e-10	9.2e-10	9.2e-10		GO:0061135	endopeptidase regulator activity	67	20	5.03	5.4e-08	1	1		GO:0031981	nuclear lumen	721	47	35.9	0.034	0.93609	0.99998
GO:0060969	negative regulation of gene silencing	45	16	2.54	1.3e-09	1	1		GO:0030414	peptidase inhibitor activity	71	20	5.33	1.6e-07	1	1		GO:1990234	transferase complex	328	24	16.33	0.03792	0.98194	0.99999
GO:0140013	meiotic nuclear division	132	27	7.46	4.5e-09	0.81308	0.90857		GO:0061134	peptidase regulator activity	72	20	5.41	2e-07	1	1		GO:0005746	mitochondrial respiratory chain	65	7	3.24	0.04199	0.04199	0.04199
GO:0098813	nuclear chromosome segregation	127	26	7.18	8.5e-09	0.91754	1		GO:0004190	aspartic-type endopeptidase activity	85	21	6.38	8.7e-07	8.7e-07	8.7e-07		GO:0044462	external encapsulating structure part	39	5	1.94	0.0428	1	1
GO:0010466	negative regulation of peptidase activit...	33	13	1.86	1.1e-08	0.20559	1.1e-08		GO:0005488	binding	13974	1131	1049.02	1.8e-06	1	1		GO:0043227	membrane-bounded organelle	6653	351	331.23	0.0462	0.86126	0.9134
GO:0080056	petal vascular tissue pattern formation	28	12	1.58	1.3e-08	1.3e-08	1.3e-08		GO:0070001	aspartic-type peptidase activity	93	21	6.98	4.1e-06	1	1		GO:0031380	nuclear RNA-directed RNA polymerase comp...	1	1	0.05	0.04979	0.04979	0.04979
GO:0080057	sepal vascular tissue pattern formation	28	12	1.58	1.3e-08	1.3e-08	1.3e-08		GO:0140098	catalytic activity, acting on RNA	521	64	39.11	6.6e-05	1	1		GO:0031379	RNA-directed RNA polymerase complex	1	1	0.05	0.04979	0.04979	1
GO:0051704	multi-organism process	1769	155	99.96	1.3e-08	0.99824	0.96746		GO:0043047	single-stranded telomeric DNA binding	14	6	1.05	0.00031	0.00031	0.00031		GO:0043231	intracellular membrane-bounded organelle	6536	342	325.4	0.08082	0.92848	0.97686
GO:0006342	chromatin silencing	66	18	3.73	1.5e-08	0.63286	1		GO:0098847	sequence-specific single stranded DNA bi...	14	6	1.05	0.00031	1	1		GO:0044451	nucleoplasm part	254	18	12.65	0.08333	0.99989	0.99999
GO:0051276	chromosome organization	481	59	27.18	1.6e-08	0.97526	1		GO:0004129	cytochrome-c oxidase activity	25	8	1.88	0.00034	0.00034	0.00034		GO:0070469	respiratory chain	77	7	3.83	0.08806	0.08806	1
GO:0052547	regulation of peptidase activity	34	13	1.92	1.7e-08	0.25002	1		GO:0016675	oxidoreductase activity, acting on a hem...	25	8	1.88	0.00034	1	1		GO:0044454	nuclear chromosome part	82	7	4.08	0.11332	0.95241	1
GO:1905268	negative regulation of chromatin organiz...	53	16	2.99	2e-08	1	1		GO:0016676	oxidoreductase activity, acting on a hem...	25	8	1.88	0.00034	1	1		GO:0030686	90S preribosome	12	2	0.6	0.11744	0.11744	0.11744
GO:0010951	negative regulation of endopeptidase act...	29	12	1.64	2.1e-08	2.1e-08	1		GO:0004857	enzyme inhibitor activity	254	35	19.07	0.00036	0.49988	0.53655		GO:0002144	cytosolic tRNA wobble base thiouridylase...	3	1	0.15	0.14206	0.14206	0.14206
GO:0052548	regulation of endopeptidase activity	29	12	1.64	2.1e-08	1	1		GO:0016791	phosphatase activity	178	27	13.36	0.00036	0.99999	1		GO:0005764	lysosome	14	2	0.7	0.15186	0.15186	0.15186
GO:0045861	negative regulation of proteolysis	36	13	2.03	3.8e-08	0.33156	1		GO:0004867	serine-type endopeptidase inhibitor acti...	32	9	2.4	0.00043	0.00043	0.00043		GO:0000323	lytic vacuole	14	2	0.7	0.15186	0.15186	1
GO:0007059	chromosome segregation	136	26	7.68	3.8e-08	0.94574	1		GO:0031491	nucleosome binding	26	8	1.95	0.00045	0.00045	0.00045		GO:0005730	nucleolus	352	22	17.52	0.16061	0.16061	0.16061
GO:0051321	meiotic cell cycle	194	32	10.96	4.3e-08	0.51392	0.42336		GO:0015002	heme-copper terminal oxidase activity	29	8	2.18	0.00102	1	1		GO:0098687	chromosomal region	74	6	3.68	0.16217	1	1
GO:0022414	reproductive process	1679	146	94.88	5.9e-08	1	1		GO:0008270	zinc ion binding	950	96	71.32	0.00169	0.00169	0.00169		GO:0031974	membrane-enclosed lumen	860	49	42.82	0.17619	0.98792	0.99642
GO:0000003	reproduction	1680	146	94.93	6.1e-08	1	1		GO:0046983	protein dimerization activity	615	66	46.17	0.0021	0.0021	1		GO:0043233	organelle lumen	860	49	42.82	0.17619	0.98792	0.99983
GO:2001251	negative regulation of chromosome organi...	65	17	3.67	7.6e-08	0.88019	1		GO:0018024	histone-lysine N-methyltransferase activ...	42	9	3.15	0.00343	0.00343	0.00343		GO:0070013	intracellular organelle lumen	860	49	42.82	0.17619	0.98792	1
GO:0060968	regulation of gene silencing	66	17	3.73	9.7e-08	0.88688	1		GO:0042393	histone binding	67	12	5.03	0.00386	0.00386	1		GO:0000228	nuclear chromosome	97	7	4.83	0.20827	0.97783	1
GO:0045814	negative regulation of gene expression, ...	74	18	4.18	1.1e-07	0.73423	1		GO:0016278	lysine N-methyltransferase activity	44	9	3.3	0.00476	1	1		GO:0000439	transcription factor TFIIH core complex	6	1	0.3	0.26396	0.26396	0.26396
GO:2000008	regulation of protein localization to ce...	18	9	1.02	1.7e-07	1.7e-07	1.7e-07		GO:0016279	protein-lysine N-methyltransferase activ...	44	9	3.3	0.00476	1	1		GO:0031461	cullin-RING ubiquitin ligase complex	88	6	4.38	0.27374	0.27374	1
GO:0034394	protein localization to cell surface	18	9	1.02	1.7e-07	1	1		GO:0005227	calcium activated cation channel activit...	2	2	0.15	0.00563	0.00563	0.00563		GO:0044455	mitochondrial membrane part	127	8	6.32	0.29838	0.29838	1
GO:0006397	mRNA processing	329	43	18.59	2.5e-07	0.00235	0.00235		GO:0140097	catalytic activity, acting on DNA	188	24	14.11	0.00741	0.99982	1		GO:0000276	mitochondrial proton-transporting ATP sy...	9	1	0.45	0.36858	0.36858	0.36858
GO:0000478	endonucleolytic cleavage involved in rRN...	37	12	2.09	4.9e-07	4.9e-07	1		GO:0004713	protein tyrosine kinase activity	18	5	1.35	0.00888	0.00888	0.00888		GO:0005654	nucleoplasm	332	18	16.53	0.38877	1	1
GO:0080155	regulation of double fertilization formi...	20	9	1.13	5.4e-07	5.4e-07	5.4e-07		GO:0042162	telomeric DNA binding	25	6	1.88	0.00908	1	1		GO:0005719	nuclear euchromatin	10	1	0.5	0.40004	0.40004	0.40004
GO:0030162	regulation of proteolysis	45	13	2.54	7.4e-07	0.60186	1		GO:0042054	histone methyltransferase activity	50	9	3.75	0.01123	1	1		GO:0005777	peroxisome	147	8	7.32	0.45009	0.45009	0.45009
GO:0006417	regulation of translation	77	17	4.35	1e-06	1e-06	4.1e-06		GO:0042578	phosphoric ester hydrolase activity	234	27	17.57	0.01707	1	1		GO:0042579	microbody	147	8	7.32	0.45009	0.45009	0.59836
GO:1902275	regulation of chromatin organization	77	17	4.35	1e-06	0.93986	1		GO:0004650	polygalacturonase activity	73	11	5.48	0.01976	0.01976	0.01976		GO:0000791	euchromatin	12	1	0.6	0.45834	0.45834	1
GO:0034248	regulation of cellular amide metabolic p...	79	17	4.46	1.5e-06	1	1		GO:0061630	ubiquitin protein ligase activity	64	10	4.8	0.02028	0.02028	0.02028		GO:0030684	preribosome	32	2	1.59	0.47801	0.47801	1
GO:1900459	positive regulation of brassinosteroid m...	17	8	0.96	1.6e-06	1.6e-06	1.6e-06		GO:0061659	ubiquitin-like protein ligase activity	65	10	4.88	0.0224	0.0224	0.60685		GO:0045263	proton-transporting ATP synthase complex...	14	1	0.7	0.51099	0.51099	1
GO:0010183	pollen tube guidance	41	12	2.32	1.7e-06	1.7e-06	1.7e-06		GO:0030599	pectinesterase activity	166	20	12.46	0.02421	0.02421	0.02421		GO:0005753	mitochondrial proton-transporting ATP sy...	15	1	0.75	0.53536	0.53536	1
GO:1903046	meiotic cell cycle process	174	27	9.83	1.7e-06	0.9652	1		GO:0016779	nucleotidyltransferase activity	223	25	16.74	0.02883	0.99989	0.99997		GO:0000790	nuclear chromatin	38	2	1.89	0.57084	0.57084	0.80493
GO:0006935	chemotaxis	41	12	2.32	1.7e-06	1	1		GO:0008276	protein methyltransferase activity	63	9	4.73	0.0447	1	1		GO:0043229	intracellular organelle	7265	358	361.7	0.64706	0.99988	0.99984
GO:0042330	taxis	41	12	2.32	1.7e-06	1	1		GO:0051920	peroxiredoxin activity	5	2	0.38	0.04834	0.04834	0.04834		GO:0043226	organelle	7270	358	361.94	0.6553	0.99989	0.96098
GO:0050918	positive chemotaxis	41	12	2.32	1.7e-06	1	1		GO:0032559	adenyl ribonucleotide binding	2378	199	178.52	0.05072	1	1		GO:0005743	mitochondrial inner membrane	180	8	8.96	0.67933	0.67933	1
GO:0007338	single fertilization	23	9	1.3	2.3e-06	2.3e-06	2.3e-06		GO:0003684	damaged DNA binding	39	6	2.93	0.06883	0.06883	0.06883		GO:0045259	proton-transporting ATP synthase complex	24	1	1.19	0.7068	0.7068	1
GO:0000469	cleavage involved in rRNA processing	43	12	2.43	3e-06	1	1		GO:0030597	RNA glycosylase activity	1	1	0.08	0.07507	0.07507	1		GO:0009504	cell plate	25	1	1.24	0.72143	0.72143	0.72143
GO:0000963	mitochondrial RNA processing	59	14	3.33	3.8e-06	1	1		GO:0030598	rRNA N-glycosylase activity	1	1	0.08	0.07507	0.07507	0.07507		GO:0090575	RNA polymerase II transcription factor c...	27	1	1.34	0.74853	0.74853	1
GO:0031640	killing of cells of other organism	105	19	5.93	5.9e-06	5.9e-06	5.9e-06		GO:0042281	dolichyl pyrophosphate Man9GlcNAc2 alpha...	1	1	0.08	0.07507	0.07507	0.07507		GO:0033177	proton-transporting two-sector ATPase co...	32	1	1.59	0.80533	0.80533	1
GO:0001906	cell killing	105	19	5.93	5.9e-06	1	1		GO:0030554	adenyl nucleotide binding	2411	199	180.99	0.07635	1	1		GO:0044798	nuclear transcription factor complex	35	1	1.74	0.83306	0.83306	1
GO:0044364	disruption of cells of other organism	105	19	5.93	5.9e-06	1	1		GO:0008170	N-methyltransferase activity	71	9	5.33	0.08324	1	1		GO:0044427	chromosomal part	192	7	9.56	0.84846	0.99983	1
GO:0051346	negative regulation of hydrolase activit...	54	13	3.05	7e-06	0.76293	1		GO:0050664	oxidoreductase activity, acting on NAD(P...	19	3	1.43	0.16708	0.16708	0.16708		GO:0016607	nuclear speck	40	1	1.99	0.87079	0.87079	0.87079
GO:0080154	regulation of fertilization	26	9	1.47	7.4e-06	1	1		GO:0045330	aspartyl esterase activity	3	1	0.23	0.20874	0.20874	0.20874		GO:1902494	catalytic complex	592	24	29.47	0.87903	1	1
GO:0000280	nuclear division	190	27	10.74	9e-06	0.98266	1		GO:0070182	DNA polymerase binding	3	1	0.23	0.20874	0.20874	0.20874		GO:0030880	RNA polymerase complex	43	1	2.14	0.8892	0.8892	1
GO:0006508	proteolysis	812	76	45.88	9.5e-06	0.00144	0.01469		GO:0009055	electron transfer activity	177	16	13.29	0.25532	0.88916	0.88916		GO:0031966	mitochondrial membrane	230	8	11.45	0.89212	0.89212	1
GO:0006470	protein dephosphorylation	102	18	5.76	1.5e-05	1.5e-05	1.5e-05		GO:0030234	enzyme regulator activity	415	35	31.15	0.25943	0.99588	0.99992		GO:0005740	mitochondrial envelope	241	8	12	0.91816	0.91816	1
GO:0010639	negative regulation of organelle organiz...	94	17	5.31	1.8e-05	0.97736	1		GO:0004637	phosphoribosylamine-glycine ligase activ...	4	1	0.3	0.26814	0.26814	0.26814		GO:0005759	mitochondrial matrix	50	1	2.49	0.92262	0.92262	0.92262
GO:0033044	regulation of chromosome organization	106	18	5.99	2.5e-05	0.93621	1		GO:0004714	transmembrane receptor protein tyrosine ...	4	1	0.3	0.26814	0.26814	1		GO:0000785	chromatin	84	2	4.18	0.92668	0.92668	1
GO:0140053	mitochondrial gene expression	70	14	3.96	3.1e-05	1	1		GO:0090729	toxin activity	4	1	0.3	0.26814	0.26814	0.26814		GO:0005667	transcription factor complex	52	1	2.59	0.93017	0.93017	1
GO:0032392	DNA geometric change	18	7	1.02	3.3e-05	0.25118	1		GO:0004488	methylenetetrahydrofolate dehydrogenase ...	14	2	1.05	0.28355	0.28355	0.28355		GO:0030659	cytoplasmic vesicle membrane	53	1	2.64	0.93366	0.93366	0.93366
GO:0032508	DNA duplex unwinding	18	7	1.02	3.3e-05	0.25118	3.3e-05		GO:0003697	single-stranded DNA binding	62	6	4.65	0.32104	1	1		GO:0019866	organelle inner membrane	251	8	12.5	0.93695	0.93695	1
GO:0016567	protein ubiquitination	398	43	22.49	3.5e-05	3.5e-05	3.5e-05		GO:0004565	beta-galactosidase activity	5	1	0.38	0.32309	0.32309	0.32309		GO:0012506	vesicle membrane	54	1	2.69	0.93698	0.93698	1
GO:0032446	protein modification by small protein co...	411	44	23.22	3.5e-05	0.5228	0.45711		GO:0030275	LRR domain binding	5	1	0.38	0.32309	0.32309	0.32309		GO:0044429	mitochondrial part	283	9	14.09	0.94718	0.94718	1
GO:0006268	DNA unwinding involved in DNA replicatio...	13	6	0.73	3.9e-05	3.9e-05	1		GO:0047325	inositol tetrakisphosphate 1-kinase acti...	5	1	0.38	0.32309	0.32309	0.32309		GO:0016469	proton-transporting two-sector ATPase co...	62	1	3.09	0.9582	0.9582	1
GO:0042631	cellular response to water deprivation	56	12	3.16	5.5e-05	5.5e-05	5.5e-05		GO:0051765	inositol tetrakisphosphate kinase activi...	5	1	0.38	0.32309	0.32309	1		GO:0044424	intracellular part	8251	393	410.78	0.95897	1	1
GO:0071462	cellular response to water stimulus	56	12	3.16	5.5e-05	1	1		GO:0052725	inositol-1,3,4-trisphosphate 6-kinase ac...	5	1	0.38	0.32309	0.32309	0.32309		GO:0005829	cytosol	1200	48	59.74	0.96028	0.96028	0.96938
GO:0070647	protein modification by small protein co...	420	44	23.73	5.9e-05	0.71417	0.81865		GO:0052726	inositol-1,3,4-trisphosphate 5-kinase ac...	5	1	0.38	0.32309	0.32309	0.32309		GO:0009536	plastid	1972	83	98.18	0.96492	0.96492	0.21107
GO:0009788	negative regulation of abscisic acid-act...	57	12	3.22	6.6e-05	6.6e-05	6.6e-05		GO:0008234	cysteine-type peptidase activity	152	13	11.41	0.35397	0.35397	0.35397		GO:0016604	nuclear body	69	1	3.44	0.97083	0.97083	1
GO:1901420	negative regulation of response to alcoh...	57	12	3.22	6.6e-05	1	1		GO:0008200	ion channel inhibitor activity	6	1	0.45	0.37392	0.37392	0.37392		GO:0048046	apoplast	358	11	17.82	0.97187	0.97187	1
GO:1905958	negative regulation of cellular response...	57	12	3.22	6.6e-05	1	1		GO:0016247	channel regulator activity	6	1	0.45	0.37392	0.37392	1		GO:0005911	cell-cell junction	726	26	36.14	0.97416	0.97416	0.9453
GO:0006310	DNA recombination	135	20	7.63	7e-05	7e-05	2.3e-05		GO:0016248	channel inhibitor activity	6	1	0.45	0.37392	0.37392	1		GO:0055044	symplast	726	26	36.14	0.97416	0.97416	0.9453
GO:0048285	organelle fission	215	27	12.15	8.4e-05	0.99441	1		GO:0046910	pectinesterase inhibitor activity	6	1	0.45	0.37392	0.37392	0.37392		GO:0009506	plasmodesma	726	26	36.14	0.97416	0.97416	0.97416
GO:0051129	negative regulation of cellular componen...	108	17	6.1	0.00011	0.98988	1		GO:0099106	ion channel regulator activity	6	1	0.45	0.37392	0.37392	1		GO:0005788	endoplasmic reticulum lumen	74	1	3.68	0.97744	0.97744	0.97744
GO:1903827	regulation of cellular protein localizat...	35	9	1.98	0.00011	1	1		GO:1990188	euchromatin binding	6	1	0.45	0.37392	0.37392	0.37392		GO:0000325	plant-type vacuole	75	1	3.73	0.97857	0.97857	0.97857
GO:0010119	regulation of stomatal movement	61	12	3.45	0.00013	0.00013	0.00013		GO:0003909	DNA ligase activity	7	1	0.53	0.42093	0.42093	1		GO:0009507	chloroplast	1819	74	90.56	0.97961	0.97961	0.87601
GO:0032268	regulation of cellular protein metabolic...	257	30	14.52	0.00013	0.99982	1		GO:0003910	DNA ligase (ATP) activity	7	1	0.53	0.42093	0.42093	0.42093		GO:0010008	endosome membrane	76	1	3.78	0.97964	0.97964	0.97964
GO:0010098	suspensor development	6	4	0.34	0.00014	0.00014	0.00014		GO:0009916	alternative oxidase activity	7	1	0.53	0.42093	0.42093	0.42093		GO:0030054	cell junction	739	26	36.79	0.97998	0.97998	0.96363
GO:0043086	negative regulation of catalytic activit...	86	14	4.86	0.00031	0.83573	0.95271		GO:0033613	activating transcription factor binding	7	1	0.53	0.42093	0.42093	0.42093		GO:0061695	transferase complex, transferring phosph...	77	1	3.83	0.98066	0.98066	1
GO:0007004	telomere maintenance via telomerase	18	6	1.02	0.00033	0.00033	1		GO:0043023	ribosomal large subunit binding	7	1	0.53	0.42093	0.42093	0.42093		GO:0000139	Golgi membrane	212	5	10.55	0.98257	0.98257	0.98257
GO:0010833	telomere maintenance via telomere length...	18	6	1.02	0.00033	1	1		GO:0047800	cysteamine dioxygenase activity	7	1	0.53	0.42093	0.42093	0.42093		GO:0043228	non-membrane-bounded organelle	1457	57	72.54	0.98305	1	1
GO:0060341	regulation of cellular localization	41	9	2.32	0.00039	1	1		GO:0051766	inositol trisphosphate kinase activity	7	1	0.53	0.42093	0.42093	1		GO:0043232	intracellular non-membrane-bounded organ...	1457	57	72.54	0.98305	1	1
GO:0050794	regulation of cellular process	3966	268	224.11	0.00042	1	1		GO:0004185	serine-type carboxypeptidase activity	57	5	4.28	0.42761	0.42761	0.42761		GO:0016592	mediator complex	80	1	3.98	0.98343	0.98343	0.98343
GO:0032880	regulation of protein localization	42	9	2.37	0.00047	1	1		GO:0008757	S-adenosylmethionine-dependent methyltra...	110	9	8.26	0.4448	1	1		GO:0044440	endosomal part	80	1	3.98	0.98343	0.98343	1
GO:0051246	regulation of protein metabolic process	281	30	15.88	0.00062	0.99995	1		GO:0016682	oxidoreductase activity, acting on diphe...	8	1	0.6	0.46442	0.46442	1		GO:0098800	inner mitochondrial membrane protein com...	89	1	4.43	0.98957	0.98957	1
GO:0040011	locomotion	73	12	4.13	0.00075	1	1		GO:0032555	purine ribonucleotide binding	2677	202	200.96	0.47984	1	1		GO:0005789	endoplasmic reticulum membrane	289	7	14.39	0.99087	0.99087	0.99087
GO:0050896	response to stimulus	5016	328	283.44	0.0008	1	1		GO:0004180	carboxypeptidase activity	61	5	4.58	0.48726	0.48726	0.70384		GO:0005622	intracellular	8382	393	417.31	0.99128	1	1
GO:0009960	endosperm development	55	10	3.11	0.00091	0.00091	0.00091		GO:0015925	galactosidase activity	9	1	0.68	0.50464	0.50464	1		GO:0098827	endoplasmic reticulum subcompartment	291	7	14.49	0.99145	0.99145	0.99652
GO:0048240	sperm capacitation	9	4	0.51	0.00102	0.00102	0.00102		GO:0046872	metal ion binding	2861	215	214.77	0.50524	0.98283	0.9811		GO:0019898	extrinsic component of membrane	93	1	4.63	0.99151	0.99151	0.99151
GO:0007281	germ cell development	9	4	0.51	0.00102	1	1		GO:0044877	protein-containing complex binding	116	9	8.71	0.50931	0.9991	1		GO:0042175	nuclear outer membrane-endoplasmic retic...	295	7	14.69	0.99251	0.99251	0.99698
GO:0007283	spermatogenesis	9	4	0.51	0.00102	1	1		GO:0070008	serine-type exopeptidase activity	63	5	4.73	0.51625	0.51625	0.70389		GO:0031969	chloroplast membrane	208	4	10.36	0.99344	0.99344	0.99344
GO:0007286	spermatid development	9	4	0.51	0.00102	1	1		GO:0032553	ribonucleotide binding	2693	202	202.16	0.51744	1	1		GO:0005773	vacuole	678	21	33.75	0.99472	0.99472	0.99818
GO:0048515	spermatid differentiation	9	4	0.51	0.00102	1	1		GO:0004602	glutathione peroxidase activity	10	1	0.75	0.54184	0.54184	0.54184		GO:0042170	plastid membrane	218	4	10.85	0.99556	0.99556	0.99884
GO:0051172	negative regulation of nitrogen compound...	349	34	19.72	0.00141	0.99903	1		GO:0005384	manganese ion transmembrane transporter ...	10	1	0.75	0.54184	0.54184	0.54184		GO:0098798	mitochondrial protein complex	108	1	5.38	0.99608	0.99608	1
GO:0009567	double fertilization forming a zygote an...	50	9	2.83	0.00175	1	1		GO:0016886	ligase activity, forming phosphoric este...	10	1	0.75	0.54184	0.54184	1		GO:0005774	vacuolar membrane	374	9	18.62	0.99631	0.99631	0.99631
GO:0040029	regulation of gene expression, epigeneti...	149	18	8.42	0.00188	0.9922	1		GO:0043169	cation binding	2879	215	216.13	0.54624	0.98728	0.98691		GO:0044437	vacuolar part	376	9	18.72	0.99654	0.99654	0.99853
GO:0000959	mitochondrial RNA metabolic process	175	20	9.89	0.00213	0.81076	1		GO:0004175	endopeptidase activity	324	24	24.32	0.55811	1	1		GO:0044432	endoplasmic reticulum part	359	8	17.87	0.99767	0.99767	0.99879
GO:0032269	negative regulation of cellular protein ...	116	15	6.55	0.00224	0.87149	1		GO:0017076	purine nucleotide binding	2717	202	203.96	0.57321	1	1		GO:0031410	cytoplasmic vesicle	419	10	20.86	0.99782	0.99782	0.99337
GO:0044092	negative regulation of molecular functio...	105	14	5.93	0.00232	0.931	1		GO:0004564	beta-fructofuranosidase activity	11	1	0.83	0.57625	0.57625	0.57625		GO:0097708	intracellular vesicle	421	10	20.96	0.99796	0.99796	0.99318
GO:1900457	regulation of brassinosteroid mediated s...	43	8	2.43	0.0025	1	1		GO:0019199	transmembrane receptor protein kinase ac...	27	2	2.03	0.61209	0.61209	0.77304		GO:0044433	cytoplasmic vesicle part	121	1	6.02	0.998	0.998	1
GO:0010608	posttranscriptional regulation of gene e...	157	18	8.87	0.00335	0.98997	1		GO:0097367	carbohydrate derivative binding	2735	202	205.32	0.61397	1	1		GO:0044444	cytoplasmic part	5296	230	263.67	0.99844	1	1
GO:0051248	negative regulation of protein metabolic...	121	15	6.84	0.00339	0.89443	1		GO:0004197	cysteine-type endopeptidase activity	28	2	2.1	0.63211	0.63211	1		GO:0031982	vesicle	439	10	21.86	0.99886	0.99886	0.99707
GO:0010200	response to chitin	76	11	4.29	0.00348	0.00348	0.00348		GO:0016646	oxidoreductase activity, acting on the C...	28	2	2.1	0.63211	0.63211	1		GO:0005618	cell wall	617	15	30.72	0.99964	1	1
GO:0000578	embryonic axis specification	12	4	0.68	0.00348	0.00348	0.00348		GO:0004659	prenyltransferase activity	13	1	0.98	0.63752	0.63752	0.63752		GO:0030312	external encapsulating structure	622	15	30.97	0.99969	1	0.99999
GO:0035821	modification of morphology or physiology...	172	19	9.72	0.00398	1	1		GO:0015081	sodium ion transmembrane transporter act...	13	1	0.98	0.63752	0.63752	0.63752		GO:0044445	cytosolic part	162	1	8.07	0.99976	0.99976	1
GO:0016311	dephosphorylation	160	18	9.04	0.00411	1	1		GO:0016679	oxidoreductase activity, acting on diphe...	13	1	0.98	0.63752	0.63752	1		GO:0098791	Golgi subcompartment	356	5	17.72	0.99993	0.99993	0.99998
GO:0010082	regulation of root meristem growth	28	6	1.58	0.00413	0.00413	0.00413		GO:0016829	lyase activity	381	27	28.6	0.65165	1	1		GO:0044431	Golgi apparatus part	388	5	19.32	0.99998	0.99998	0.99999
GO:0000723	telomere maintenance	37	7	2.09	0.00418	0.66712	1		GO:0003723	RNA binding	958	69	71.92	0.66116	0.66116	0.67854		GO:0005575	cellular_component	11449	570	570	1	1	1
GO:0032200	telomere organization	37	7	2.09	0.00418	0.66712	1		GO:0003682	chromatin binding	371	26	27.85	0.67211	0.9624	0.97102		GO:0005623	cell	9228	415	459.43	1	1	1
GO:0031324	negative regulation of cellular metaboli...	376	34	21.25	0.0047	0.99969	1		GO:0003729	mRNA binding	236	16	17.72	0.70059	0.70059	0.70059		GO:0044464	cell part	9224	415	459.23	1	1	1
GO:0006289	nucleotide-excision repair	38	7	2.15	0.00487	0.00487	0.00487		GO:0052689	carboxylic ester hydrolase activity	293	20	22	0.70386	0.70386	1		GO:0005737	cytoplasm	5977	246	297.57	1	1	1
GO:0010588	cotyledon vascular tissue pattern format...	91	12	5.14	0.00507	0.00507	0.00507		GO:0098772	molecular function regulator	518	36	38.89	0.71099	0.9999	1		GO:0044422	organelle part	3120	100	155.33	1	1	1
GO:0050832	defense response to fungus	408	36	23.05	0.00546	0.00546	0.00546		GO:0046914	transition metal ion binding	1500	107	112.6	0.73018	1	1		GO:0044446	intracellular organelle part	3119	100	155.28	1	1	1
GO:0060249	anatomical structure homeostasis	39	7	2.2	0.00566	0.70354	1		GO:0070011	peptidase activity, acting on L-amino ac...	579	40	43.47	0.73282	0.99971	1		GO:0016020	membrane	5066	72	252.22	1	1	1
GO:0050789	regulation of biological process	4499	288	254.23	0.00677	1	0.99999		GO:0004003	ATP-dependent DNA helicase activity	17	1	1.28	0.73477	0.73477	0.73477		GO:0032991	protein-containing complex	2150	41	107.04	1	1	1
GO:0006325	chromatin organization	288	27	16.27	0.00692	0.86299	1		GO:0003968	RNA-directed 5'-3' RNA polymerase activi...	18	1	1.35	0.7547	0.7547	0.7547		GO:0044425	membrane part	2618	36	130.34	1	1	1
GO:0048826	cotyledon morphogenesis	95	12	5.37	0.00716	1	0.55476		GO:0140102	catalytic activity, acting on a rRNA	18	1	1.35	0.7547	0.7547	1		GO:0071944	cell periphery	2062	35	102.66	1	1	1
GO:0010051	xylem and phloem pattern formation	170	18	9.61	0.00768	0.28251	0.09308		GO:0005261	cation channel activity	36	2	2.7	0.76399	1	1		GO:0031090	organelle membrane	1109	25	55.21	1	1	1
GO:0009566	fertilization	63	9	3.56	0.00858	1	1		GO:0000049	tRNA binding	19	1	1.43	0.77313	0.77313	1		GO:0005886	plasma membrane	1534	21	76.37	1	1	1
GO:0048598	embryonic morphogenesis	98	12	5.54	0.00912	1	1		GO:0015078	proton transmembrane transporter activit...	148	9	11.11	0.78904	0.99993	0.99993		GO:0016021	integral component of membrane	1956	21	97.38	1	1	1
GO:0016071	mRNA metabolic process	543	44	30.68	0.01035	0.99999	1		GO:0003676	nucleic acid binding	3455	248	259.37	0.7987	0.87214	0.72019		GO:0031224	intrinsic component of membrane	2125	21	105.8	1	1	1
GO:0010118	stomatal movement	100	12	5.65	0.01065	1	1		GO:0004675	transmembrane receptor protein serine/th...	21	1	1.58	0.80594	0.80594	0.80594		GO:0012505	endomembrane system	1460	15	72.69	1	1	1
GO:0006259	DNA metabolic process	592	47	33.45	0.01172	0.95435	0.89941		GO:0043021	ribonucleoprotein complex binding	21	1	1.58	0.80594	0.80594	1		GO:0098588	bounding membrane of organelle	785	14	39.08	1	1	1
GO:0016458	gene silencing	180	18	10.17	0.01343	0.9984	1		GO:0016645	oxidoreductase activity, acting on the C...	40	2	3	0.81304	0.81304	1		GO:0031967	organelle envelope	837	12	41.67	1	1	1
GO:0010305	leaf vascular tissue pattern formation	106	12	5.99	0.01643	0.01643	0.01643		GO:0008233	peptidase activity	618	40	46.39	0.85816	0.99995	1		GO:0031975	envelope	837	12	41.67	1	1	1
GO:0048825	cotyledon development	106	12	5.99	0.01643	1	1		GO:0008238	exopeptidase activity	97	5	7.28	0.86197	0.86197	1		GO:0005783	endoplasmic reticulum	683	10	34	1	1	1
GO:0010449	root meristem growth	38	6	2.15	0.01878	1	1		GO:0005507	copper ion binding	177	10	13.29	0.86339	0.86339	0.86339		GO:0098805	whole membrane	602	9	29.97	1	1	1
GO:0009880	embryonic pattern specification	19	4	1.07	0.01988	1	1		GO:0003678	DNA helicase activity	26	1	1.95	0.86869	0.86869	1		GO:0031984	organelle subcompartment	883	7	43.96	1	1	1
GO:0006364	rRNA processing	140	14	7.91	0.02706	0.98133	0.97615		GO:0046915	transition metal ion transmembrane trans...	26	1	1.95	0.86869	0.86869	1		GO:1990904	ribonucleoprotein complex	742	7	36.94	1	1	1
GO:0033043	regulation of organelle organization	199	18	11.24	0.03316	0.99941	1		GO:0019843	rRNA binding	46	2	3.45	0.86961	0.86961	0.88775		GO:0005794	Golgi apparatus	688	5	34.25	1	1	1
GO:0010075	regulation of meristem growth	45	6	2.54	0.0398	1	1		GO:0003727	single-stranded RNA binding	29	1	2.18	0.89613	0.89613	1		GO:0044434	chloroplast part	899	5	44.76	1	1	1
GO:0009620	response to fungus	486	37	27.46	0.04026	0.98872	0.99103		GO:0016799	hydrolase activity, hydrolyzing N-glycos...	29	1	2.18	0.89613	0.89613	1		GO:0044435	plastid part	919	5	45.75	1	1	1
GO:0080156	mitochondrial mRNA modification	135	13	7.63	0.04198	0.04198	0.04198		GO:0008026	ATP-dependent helicase activity	31	1	2.33	0.91116	0.91116	1		GO:0005840	ribosome	519	4	25.84	1	1	1
GO:0006511	ubiquitin-dependent protein catabolic pr...	278	23	15.71	0.04341	0.04341	0.04341		GO:0008134	transcription factor binding	31	1	2.33	0.91116	0.91116	1		GO:0009526	plastid envelope	537	4	26.74	1	1	1
GO:0019941	modification-dependent protein catabolic...	278	23	15.71	0.04341	0.04341	0.55953		GO:0070035	purine NTP-dependent helicase activity	31	1	2.33	0.91116	0.91116	1		GO:0009941	chloroplast envelope	522	4	25.99	1	1	1
GO:0010286	heat acclimation	83	9	4.69	0.04425	0.04425	0.04425		GO:0031490	chromatin DNA binding	32	1	2.4	0.91784	0.91784	0.91784		GO:0005768	endosome	295	1	14.69	1	1	1
GO:1900864	mitochondrial RNA modification	137	13	7.74	0.04634	0.04634	0.52666		GO:0004601	peroxidase activity	126	6	9.46	0.91844	0.91844	0.95198		GO:0009532	plastid stroma	437	1	21.76	1	1	1
GO:2000113	negative regulation of cellular macromol...	237	20	13.39	0.04795	0.9976	1		GO:0004499	N,N-dimethylaniline monooxygenase activi...	33	1	2.48	0.92402	0.92402	0.92402		GO:0009570	chloroplast stroma	422	1	21.01	1	1	1
GO:0045892	negative regulation of transcription, DN...	209	18	11.81	0.04966	0.99965	1		GO:0004888	transmembrane signaling receptor activit...	55	2	4.13	0.92553	0.92553	1		GO:0009579	thylakoid	415	1	20.66	1	1	1
GO:0043632	modification-dependent macromolecule cat...	283	23	15.99	0.05121	0.05121	0.74993		GO:0004842	ubiquitin-protein transferase activity	228	12	17.12	0.92838	0.92838	0.99996		GO:0098796	membrane protein complex	440	1	21.91	1	1	1
GO:0016072	rRNA metabolic process	154	14	8.7	0.05361	0.99073	0.98975		GO:0015077	monovalent inorganic cation transmembran...	196	10	14.71	0.92911	0.99998	1
GO:0010558	negative regulation of macromolecule bio...	241	20	13.62	0.05521	0.998	1		GO:0003713	transcription coactivator activity	34	1	2.55	0.92973	0.92973	0.92973
GO:0000724	double-strand break repair via homologou...	61	7	3.45	0.05546	0.05546	0.05546		GO:0043167	ion binding	5832	413	437.81	0.93151	1	1
GO:0000725	recombinational repair	61	7	3.45	0.05546	0.05546	1		GO:0022839	ion gated channel activity	57	2	4.28	0.93442	1	1
GO:0001325	formation of extrachromosomal circular D...	1	1	0.06	0.05651	0.05651	1		GO:0019901	protein kinase binding	35	1	2.63	0.93502	0.93502	0.93502
GO:0032491	detection of molecule of fungal origin	1	1	0.06	0.05651	0.05651	0.05651		GO:0019787	ubiquitin-like protein transferase activ...	231	12	17.34	0.93535	0.93535	0.99997
GO:0043007	maintenance of rDNA	1	1	0.06	0.05651	0.05651	0.05651		GO:0022836	gated channel activity	58	2	4.35	0.93848	1	1
GO:0043157	response to cation stress	1	1	0.06	0.05651	0.05651	0.05651		GO:0050897	cobalt ion binding	36	1	2.7	0.9399	0.9399	0.9399
GO:0050779	RNA destabilization	1	1	0.06	0.05651	0.05651	1		GO:0016597	amino acid binding	37	1	2.78	0.94442	0.94442	0.94442
GO:0052746	inositol phosphorylation	1	1	0.06	0.05651	0.05651	0.05651		GO:0016684	oxidoreductase activity, acting on perox...	138	6	10.36	0.95221	0.95221	0.99509
GO:0061157	mRNA destabilization	1	1	0.06	0.05651	0.05651	1		GO:0010333	terpene synthase activity	39	1	2.93	0.95247	0.95247	0.95247
GO:0061158	3'-UTR-mediated mRNA destabilization	1	1	0.06	0.05651	0.05651	0.05651		GO:0016702	oxidoreductase activity, acting on singl...	39	1	2.93	0.95247	0.95247	1
GO:0070716	mismatch repair involved in maintenance ...	1	1	0.06	0.05651	0.05651	0.05651		GO:0000166	nucleotide binding	3157	214	237	0.95891	1	1
GO:0090656	t-circle formation	1	1	0.06	0.05651	0.05651	1		GO:1901265	nucleoside phosphate binding	3157	214	237	0.95891	1	1
GO:0090657	telomeric loop disassembly	1	1	0.06	0.05651	0.05651	0.05651		GO:0016209	antioxidant activity	144	6	10.81	0.96383	0.96383	0.99665
GO:0090737	telomere maintenance via telomere trimmi...	1	1	0.06	0.05651	0.05651	1		GO:0038023	signaling receptor activity	90	3	6.76	0.96935	0.96935	0.99736
GO:1904429	regulation of t-circle formation	1	1	0.06	0.05651	0.05651	1		GO:0016709	oxidoreductase activity, acting on paire...	45	1	3.38	0.97027	0.97027	1
GO:1904430	negative regulation of t-circle formatio...	1	1	0.06	0.05651	0.05651	0.05651		GO:0031625	ubiquitin protein ligase binding	47	1	3.53	0.97457	0.97457	0.97457
GO:0071103	DNA conformation change	74	8	4.18	0.05676	0.86451	1		GO:0015079	potassium ion transmembrane transporter ...	48	1	3.6	0.97649	0.97649	0.97649
GO:0034968	histone lysine methylation	87	9	4.92	0.05677	0.05677	0.05677		GO:0016838	carbon-oxygen lyase activity, acting on ...	49	1	3.68	0.97826	0.97826	1
GO:1902679	negative regulation of RNA biosynthetic ...	213	18	12.04	0.05766	0.99972	1		GO:0051539	4 iron, 4 sulfur cluster binding	50	1	3.75	0.97989	0.97989	0.97989
GO:1903507	negative regulation of nucleic acid-temp...	213	18	12.04	0.05766	0.99972	1		GO:0044389	ubiquitin-like protein ligase binding	51	1	3.83	0.98141	0.98141	1
GO:0009968	negative regulation of signal transducti...	128	12	7.23	0.05832	1	1		GO:0016701	oxidoreductase activity, acting on singl...	52	1	3.9	0.9828	0.9828	1
GO:0006396	RNA processing	850	59	48.03	0.05859	1	1		GO:0008094	DNA-dependent ATPase activity	53	1	3.98	0.9841	0.9841	1
GO:0010648	negative regulation of cell communicatio...	129	12	7.29	0.06116	1	1		GO:0034062	5'-3' RNA polymerase activity	83	2	6.23	0.98821	0.98821	0.99737
GO:0023057	negative regulation of signaling	129	12	7.29	0.06116	1	1		GO:0097747	RNA polymerase activity	83	2	6.23	0.98821	0.98821	1
GO:0018022	peptidyl-lysine methylation	89	9	5.03	0.0638	0.0638	0.35393		GO:0003743	translation initiation factor activity	57	1	4.28	0.98837	0.98837	0.98837
GO:0009787	regulation of abscisic acid-activated si...	132	12	7.46	0.07022	1	1		GO:0016765	transferase activity, transferring alkyl...	61	1	4.58	0.9915	0.9915	1
GO:1901419	regulation of response to alcohol	132	12	7.46	0.07022	1	1		GO:0022890	inorganic cation transmembrane transport...	284	12	21.32	0.99153	1	1
GO:1905957	regulation of cellular response to alcoh...	132	12	7.46	0.07022	1	1		GO:0001871	pattern binding	67	1	5.03	0.99468	0.99468	1
GO:0044257	cellular protein catabolic process	324	25	18.31	0.07107	0.07107	0.75004		GO:0030247	polysaccharide binding	67	1	5.03	0.99468	0.99468	0.99468
GO:0051603	proteolysis involved in cellular protein...	324	25	18.31	0.07107	0.07107	1		GO:0003899	DNA-directed 5'-3' RNA polymerase activi...	68	1	5.1	0.99508	0.99508	0.99508
GO:0051253	negative regulation of RNA metabolic pro...	223	18	12.6	0.08146	0.99983	1		GO:0004674	protein serine/threonine kinase activity	168	5	12.61	0.99623	0.99623	0.99851
GO:0045934	negative regulation of nucleobase-contai...	239	19	13.51	0.08421	0.99952	1		GO:1901363	heterocyclic compound binding	6762	460	507.62	0.99676	1	1
GO:0065007	biological regulation	4885	295	276.04	0.08927	1	1		GO:0000287	magnesium ion binding	103	2	7.73	0.99702	0.99702	0.9996
GO:0016571	histone methylation	96	9	5.42	0.09261	0.09261	0.73638		GO:0005216	ion channel activity	103	2	7.73	0.99702	1	1
GO:0009817	defense response to fungus, incompatible...	56	6	3.16	0.09504	0.09504	1		GO:0022838	substrate-specific channel activity	103	2	7.73	0.99702	1	1
GO:0032501	multicellular organismal process	2605	162	147.2	0.09521	1	0.99988		GO:0050661	NADP binding	75	1	5.63	0.99716	0.99716	0.99716
GO:0031327	negative regulation of cellular biosynth...	259	20	14.64	0.09743	0.99911	1		GO:0097159	organic cyclic compound binding	6776	460	508.67	0.99729	1	1
GO:0009890	negative regulation of biosynthetic proc...	260	20	14.69	0.10025	0.99915	1		GO:0043168	anion binding	3196	203	239.92	0.99729	1	1
GO:0022402	cell cycle process	384	28	21.7	0.10046	0.99999	1		GO:0004497	monooxygenase activity	78	1	5.86	0.99775	0.99775	1
GO:0002240	response to molecule of oomycetes origin	2	1	0.11	0.10982	0.10982	0.10982		GO:0036094	small molecule binding	3382	215	253.89	0.99788	1	1
GO:0006490	oligosaccharide-lipid intermediate biosy...	2	1	0.11	0.10982	0.10982	0.10982		GO:0016491	oxidoreductase activity	1852	109	139.03	0.99816	1	1
GO:0007141	male meiosis I	2	1	0.11	0.10982	0.10982	0.10982		GO:0008236	serine-type peptidase activity	203	6	15.24	0.99829	0.99829	0.99995
GO:0010964	regulation of chromatin silencing by sma...	2	1	0.11	0.10982	0.10982	0.10982		GO:0017171	serine hydrolase activity	203	6	15.24	0.99829	0.99829	0.99796
GO:0061014	positive regulation of mRNA catabolic pr...	2	1	0.11	0.10982	0.10982	1		GO:0003712	transcription coregulator activity	82	1	6.16	0.99836	0.99836	1
GO:1903313	positive regulation of mRNA metabolic pr...	2	1	0.11	0.10982	0.10982	1		GO:0060089	molecular transducer activity	137	3	10.28	0.99837	0.99837	0.99993
GO:0090304	nucleic acid metabolic process	3501	213	197.83	0.1154	1	1		GO:0015267	channel activity	113	2	8.48	0.99852	1	1
GO:0006302	double-strand break repair	73	7	4.13	0.11756	0.11756	1		GO:0022803	passive transmembrane transporter activi...	113	2	8.48	0.99852	1	1
GO:0048523	negative regulation of cellular process	683	46	38.59	0.1229	1	1		GO:0019904	protein domain specific binding	88	1	6.61	0.99897	0.99897	1
GO:0051336	regulation of hydrolase activity	161	13	9.1	0.12404	0.99951	1		GO:0031406	carboxylic acid binding	91	1	6.83	0.99919	0.99919	1
GO:0042773	ATP synthesis coupled electron transport	22	3	1.24	0.12483	0.12483	0.12483		GO:0043177	organic acid binding	91	1	6.83	0.99919	0.99919	1
GO:0002238	response to molecule of fungal origin	11	2	0.62	0.12513	0.12513	0.4408		GO:0008135	translation factor activity, RNA binding	92	1	6.91	0.99925	0.99925	1
GO:0002239	response to oomycetes	89	8	5.03	0.12976	0.12976	0.22943		GO:0019900	kinase binding	93	1	6.98	0.99931	0.99931	1
GO:0022904	respiratory electron transport chain	23	3	1.3	0.13785	0.13785	1		GO:0042626	ATPase activity, coupled to transmembran...	93	1	6.98	0.99931	0.99931	0.99931
GO:0042254	ribosome biogenesis	242	18	13.67	0.14243	0.97541	0.96388		GO:0043492	ATPase activity, coupled to movement of ...	93	1	6.98	0.99931	0.99931	1
GO:0017148	negative regulation of translation	12	2	0.68	0.14476	0.14476	1		GO:0008324	cation transmembrane transporter activit...	348	12	26.12	0.99954	1	1
GO:0031048	chromatin silencing by small RNA	12	2	0.68	0.14476	0.14476	1		GO:0016787	hydrolase activity	3346	206	251.18	0.99959	1	1
GO:0034249	negative regulation of cellular amide me...	12	2	0.68	0.14476	0.14476	1		GO:0030246	carbohydrate binding	251	7	18.84	0.99962	0.99962	0.99989
GO:0035266	meristem growth	64	6	3.62	0.15211	1	1		GO:0008289	lipid binding	252	7	18.92	0.99964	0.99964	0.99964
GO:0002143	tRNA wobble position uridine thiolation	3	1	0.17	0.16013	0.16013	0.16013		GO:0015405	P-P-bond-hydrolysis-driven transmembrane...	104	1	7.81	0.99971	0.99971	1
GO:0032205	negative regulation of telomere maintena...	3	1	0.17	0.16013	0.16013	1		GO:0046527	glucosyltransferase activity	108	1	8.11	0.99979	0.99979	1
GO:0032447	protein urmylation	3	1	0.17	0.16013	0.16013	0.16013		GO:0016706	oxidoreductase activity, acting on paire...	143	2	10.73	0.99983	0.99983	0.99983
GO:0043488	regulation of mRNA stability	3	1	0.17	0.16013	0.16013	1		GO:0001067	regulatory region nucleic acid binding	200	4	15.01	0.99987	0.99987	0.9917
GO:0043570	maintenance of DNA repeat elements	3	1	0.17	0.16013	0.16013	1		GO:0044212	transcription regulatory region DNA bind...	200	4	15.01	0.99987	0.99987	0.99987
GO:0009742	brassinosteroid mediated signaling pathw...	94	8	5.31	0.16151	1	1		GO:0015399	primary active transmembrane transporter...	114	1	8.56	0.99987	0.99987	1
GO:0043401	steroid hormone mediated signaling pathw...	94	8	5.31	0.16151	1	1		GO:0008168	methyltransferase activity	336	10	25.22	0.99989	1	1
GO:0048545	response to steroid hormone	94	8	5.31	0.16151	1	1		GO:0004252	serine-type endopeptidase activity	124	1	9.31	0.99994	0.99994	0.99994
GO:0071383	cellular response to steroid hormone sti...	94	8	5.31	0.16151	1	1		GO:0016741	transferase activity, transferring one-c...	358	10	26.87	0.99997	1	1
GO:0010243	response to organonitrogen compound	140	11	7.91	0.16856	1	1		GO:0051213	dioxygenase activity	204	3	15.31	0.99998	0.99998	1
GO:0007389	pattern specification process	313	22	17.69	0.17173	0.97943	1		GO:0004553	hydrolase activity, hydrolyzing O-glycos...	450	13	33.78	0.99999	0.99999	1
GO:0006119	oxidative phosphorylation	26	3	1.47	0.17937	0.17937	1		GO:0046873	metal ion transmembrane transporter acti...	146	1	10.96	0.99999	0.99999	1
GO:0010193	response to ozone	26	3	1.47	0.17937	0.17937	0.17937		GO:0050660	flavin adenine dinucleotide binding	154	1	11.56	0.99999	0.99999	0.99999
GO:0006869	lipid transport	82	7	4.63	0.18057	0.18057	0.18057		GO:0051536	iron-sulfur cluster binding	147	1	11.04	0.99999	0.99999	1
GO:0031668	cellular response to extracellular stimu...	174	13	9.83	0.18593	0.99891	1		GO:0051540	metal cluster binding	147	1	11.04	0.99999	0.99999	1
GO:0006479	protein methylation	113	9	6.39	0.18883	0.18883	1		GO:0003674	molecular_function	20794	1561	1561	1	1	1
GO:0008213	protein alkylation	113	9	6.39	0.18883	0.18883	1		GO:0003824	catalytic activity	9929	520	745.37	1	1	1
GO:0071367	cellular response to brassinosteroid sti...	98	8	5.54	0.18925	1	1		GO:0140096	catalytic activity, acting on a protein	2441	121	183.25	1	1	1
GO:0006281	DNA repair	273	19	15.43	0.20449	0.67593	0.48556		GO:0016740	transferase activity	3623	84	271.98	1	1	1
GO:0001172	transcription, RNA-templated	4	1	0.23	0.2076	0.2076	0.2076		GO:0016772	transferase activity, transferring phosp...	1850	59	138.88	1	1	1
GO:0007060	male meiosis chromosome segregation	4	1	0.23	0.2076	0.2076	0.2076		GO:0003677	DNA binding	1860	55	139.63	1	1	1
GO:0009113	purine nucleobase biosynthetic process	4	1	0.23	0.2076	0.2076	0.2076		GO:0016301	kinase activity	1537	34	115.38	1	1	1
GO:0035725	sodium ion transmembrane transport	4	1	0.23	0.2076	0.2076	0.2076		GO:0016773	phosphotransferase activity, alcohol gro...	1484	34	111.4	1	1	1
GO:0009911	positive regulation of flower developmen...	28	3	1.58	0.20869	0.20869	0.20869		GO:0004672	protein kinase activity	1310	33	98.34	1	1	1
GO:0016556	mRNA modification	179	13	10.11	0.21306	0.21306	1		GO:0035639	purine ribonucleoside triphosphate bindi...	2337	28	175.44	1	1	1
GO:0071496	cellular response to external stimulus	179	13	10.11	0.21306	0.99919	1		GO:0005524	ATP binding	2039	25	153.07	1	1	1
GO:0048232	male gamete generation	72	6	4.07	0.22092	0.8769	1		GO:0008144	drug binding	2178	25	163.5	1	1	1
GO:0009967	positive regulation of signal transducti...	103	8	5.82	0.2265	1	1		GO:0043565	sequence-specific DNA binding	690	20	51.8	1	1	1
GO:0023056	positive regulation of signaling	103	8	5.82	0.2265	1	1		GO:0140110	transcription regulator activity	950	20	71.32	1	1	1
GO:0030163	protein catabolic process	376	25	21.25	0.22675	0.22675	1		GO:0003700	DNA-binding transcription factor activit...	879	19	65.99	1	1	1
GO:0010032	meiotic chromosome condensation	5	1	0.28	0.25239	0.25239	0.25239		GO:0005215	transporter activity	1050	14	78.82	1	1	1
GO:0010264	myo-inositol hexakisphosphate biosynthet...	5	1	0.28	0.25239	0.25239	0.25239		GO:0016798	hydrolase activity, acting on glycosyl b...	490	14	36.78	1	1	1
GO:0010569	regulation of double-strand break repair...	5	1	0.28	0.25239	0.25239	1		GO:0022857	transmembrane transporter activity	840	13	63.06	1	1	1
GO:0033517	myo-inositol hexakisphosphate metabolic ...	5	1	0.28	0.25239	0.25239	1		GO:0015075	ion transmembrane transporter activity	548	12	41.14	1	1	1
GO:0034227	tRNA thio-modification	5	1	0.28	0.25239	0.25239	1		GO:0015318	inorganic molecular entity transmembrane...	476	12	35.73	1	1	1
GO:0061013	regulation of mRNA catabolic process	5	1	0.28	0.25239	0.25239	1		GO:0003735	structural constituent of ribosome	450	4	33.78	1	1	1
GO:2000779	regulation of double-strand break repair	5	1	0.28	0.25239	0.25239	1		GO:0005198	structural molecule activity	568	4	42.64	1	1	1
GO:0007049	cell cycle	517	33	29.21	0.25739	0.99997	1		GO:0001882	nucleoside binding	301	3	22.6	1	1	1
GO:0010605	negative regulation of macromolecule met...	534	34	30.17	0.25823	1	1		GO:0001883	purine nucleoside binding	299	3	22.45	1	1	1
GO:0044419	interspecies interaction between organis...	285	19	16.1	0.26028	1	1		GO:0005525	GTP binding	299	3	22.45	1	1	1
GO:0006974	cellular response to DNA damage stimulus	318	21	17.97	0.26049	0.71283	0.58312		GO:0016462	pyrophosphatase activity	732	3	54.95	1	1	1
GO:0010876	lipid localization	92	7	5.2	0.26343	0.26343	0.84401		GO:0016705	oxidoreductase activity, acting on paire...	452	3	33.93	1	1	1
GO:0010647	positive regulation of cell communicatio...	110	8	6.22	0.28251	1	1		GO:0016817	hydrolase activity, acting on acid anhyd...	748	3	56.15	1	1	1
GO:0006952	defense response	1275	77	72.05	0.28369	0.88489	0.5749		GO:0016818	hydrolase activity, acting on acid anhyd...	743	3	55.78	1	1	1
GO:0051254	positive regulation of RNA metabolic pro...	290	19	16.39	0.28512	0.99996	0.99954		GO:0017111	nucleoside-triphosphatase activity	714	3	53.6	1	1	1
GO:0007276	gamete generation	79	6	4.46	0.28797	0.91086	1		GO:0019001	guanyl nucleotide binding	309	3	23.2	1	1	1
GO:0009965	leaf morphogenesis	176	12	9.95	0.29281	1	1		GO:0019899	enzyme binding	310	3	23.27	1	1	1
GO:0048868	pollen tube development	176	12	9.95	0.29281	1	1		GO:0032549	ribonucleoside binding	300	3	22.52	1	1	0.99999
GO:0030261	chromosome condensation	6	1	0.34	0.29464	0.29464	1		GO:0032550	purine ribonucleoside binding	299	3	22.45	1	1	0.99999
GO:0032776	DNA methylation on cytosine	6	1	0.34	0.29464	0.29464	0.29464		GO:0032561	guanyl ribonucleotide binding	302	3	22.67	1	1	1
GO:0045910	negative regulation of DNA recombination	6	1	0.34	0.29464	0.29464	1		GO:0042802	identical protein binding	356	3	26.72	1	1	1
GO:0071421	manganese ion transmembrane transport	6	1	0.34	0.29464	0.29464	0.29464		GO:0004386	helicase activity	221	2	16.59	1	1	1
GO:0018205	peptidyl-lysine modification	129	9	7.29	0.30608	0.30608	1		GO:0005509	calcium ion binding	274	2	20.57	1	1	1
GO:0022613	ribonucleoprotein complex biogenesis	278	18	15.71	0.30923	0.99363	0.99439		GO:0016887	ATPase activity	320	2	24.02	1	1	1
GO:0006261	DNA-dependent DNA replication	98	7	5.54	0.31746	0.99277	1		GO:0022804	active transmembrane transporter activit...	327	2	24.55	1	1	1
GO:2000280	regulation of root development	83	6	4.69	0.32804	1	1		GO:0042623	ATPase activity, coupled	203	2	15.24	1	1	1
GO:0000212	meiotic spindle organization	7	1	0.4	0.33451	0.33451	0.33451		GO:0048037	cofactor binding	1051	2	78.9	1	1	1
GO:0018108	peptidyl-tyrosine phosphorylation	7	1	0.4	0.33451	0.33451	0.33451		GO:0015291	secondary active transmembrane transport...	225	1	16.89	1	1	1
GO:0018212	peptidyl-tyrosine modification	7	1	0.4	0.33451	0.33451	1		GO:0015297	antiporter activity	161	1	12.09	1	1	1
GO:0036297	interstrand cross-link repair	7	1	0.4	0.33451	0.33451	0.33451		GO:0016746	transferase activity, transferring acyl ...	439	1	32.96	1	1	1
GO:1902680	positive regulation of RNA biosynthetic ...	283	18	15.99	0.33622	0.99999	1		GO:0016747	transferase activity, transferring acyl ...	360	1	27.03	1	1	1
GO:1903508	positive regulation of nucleic acid-temp...	283	18	15.99	0.33622	0.99999	0.99999		GO:0016757	transferase activity, transferring glyco...	573	1	43.01	1	1	1
GO:0055114	oxidation-reduction process	1591	94	89.9	0.33683	0.33683	0.37691		GO:0016758	transferase activity, transferring hexos...	382	1	28.68	1	1	1
GO:0044265	cellular macromolecule catabolic process	419	26	23.68	0.33873	0.33873	1		GO:0016835	carbon-oxygen lyase activity	161	1	12.09	1	1	1
GO:0009798	axis specification	53	4	2.99	0.3515	1	1		GO:0042803	protein homodimerization activity	224	1	16.82	1	1	1
GO:0009396	folic acid-containing compound biosynthe...	22	2	1.24	0.35544	0.35544	0.35544		GO:0050662	coenzyme binding	472	1	35.43	1	1	1
GO:0071396	cellular response to lipid	372	23	21.02	0.35788	0.99999	0.99981
GO:0071214	cellular response to abiotic stimulus	203	13	11.47	0.36157	0.9998	1
GO:0104004	cellular response to environmental stimu...	203	13	11.47	0.36157	0.9998	1
GO:0045893	positive regulation of transcription, DN...	271	17	15.31	0.36366	1	1
GO:0019953	sexual reproduction	170	11	9.61	0.36606	0.99759	1
GO:0071215	cellular response to abscisic acid stimu...	238	15	13.45	0.36916	0.99804	0.99688
GO:0097306	cellular response to alcohol	238	15	13.45	0.36916	0.99804	0.97315
GO:0034470	ncRNA processing	238	15	13.45	0.36916	0.99925	0.99971
GO:0006828	manganese ion transport	8	1	0.45	0.37213	0.37213	1
GO:0032204	regulation of telomere maintenance	8	1	0.45	0.37213	0.37213	1
GO:0032958	inositol phosphate biosynthetic process	8	1	0.45	0.37213	0.37213	1
GO:0045005	DNA-dependent DNA replication maintenanc...	8	1	0.45	0.37213	0.37213	1
GO:0032879	regulation of localization	171	11	9.66	0.37332	0.99856	0.9994
GO:0043900	regulation of multi-organism process	206	13	11.64	0.38146	0.99377	0.99952
GO:0006760	folic acid-containing compound metabolic...	24	2	1.36	0.39661	0.39661	1
GO:0007140	male meiotic nuclear division	24	2	1.36	0.39661	0.39661	1
GO:0042559	pteridine-containing compound biosynthet...	24	2	1.36	0.39661	0.39661	1
GO:0009892	negative regulation of metabolic process	571	34	32.27	0.4007	1	1
GO:0044703	multi-organism reproductive process	175	11	9.89	0.40249	0.99814	1
GO:0045935	positive regulation of nucleobase-contai...	313	19	17.69	0.40725	0.99999	0.99987
GO:0002097	tRNA wobble base modification	9	1	0.51	0.40763	0.40763	1
GO:0002098	tRNA wobble uridine modification	9	1	0.51	0.40763	0.40763	1
GO:0002184	cytoplasmic translational termination	9	1	0.51	0.40763	0.40763	0.40763
GO:0006144	purine nucleobase metabolic process	9	1	0.51	0.40763	0.40763	1
GO:0009593	detection of chemical stimulus	9	1	0.51	0.40763	0.40763	1
GO:0070919	production of siRNA involved in chromati...	9	1	0.51	0.40763	0.40763	0.40763
GO:0003002	regionalization	296	18	16.73	0.40854	0.97598	1
GO:0042274	ribosomal small subunit biogenesis	25	2	1.41	0.41674	0.41674	0.41674
GO:0009987	cellular process	11617	660	656.44	0.41696	1	1
GO:0022412	cellular process involved in reproductio...	92	6	5.2	0.4199	0.95187	1
GO:1901698	response to nitrogen compound	197	12	11.13	0.43696	0.9991	1
GO:0009816	defense response to bacterium, incompati...	94	6	5.31	0.44023	0.44023	0.44023
GO:0032544	plastid translation	10	1	0.57	0.44112	0.44112	0.44112
GO:0043487	regulation of RNA stability	10	1	0.57	0.44112	0.44112	1
GO:0060966	regulation of gene silencing by RNA	10	1	0.57	0.44112	0.44112	1
GO:0006139	nucleobase-containing compound metabolic...	3820	218	215.86	0.44562	1	1
GO:0042558	pteridine-containing compound metabolic ...	27	2	1.53	0.45593	0.45593	1
GO:1902288	regulation of defense response to oomyce...	27	2	1.53	0.45593	0.45593	0.45593
GO:0000018	regulation of DNA recombination	11	1	0.62	0.47272	0.47272	1
GO:0009405	pathogenesis	11	1	0.62	0.47272	0.47272	0.47272
GO:0009612	response to mechanical stimulus	11	1	0.62	0.47272	0.47272	0.47272
GO:0071732	cellular response to nitric oxide	11	1	0.62	0.47272	0.47272	0.47272
GO:0009414	response to water deprivation	397	23	22.43	0.48173	0.98554	0.99093
GO:2000243	positive regulation of reproductive proc...	46	3	2.6	0.48596	0.48596	1
GO:0009790	embryo development	454	26	25.65	0.50111	0.99515	0.99515
GO:0006020	inositol metabolic process	12	1	0.68	0.50253	0.50253	1
GO:1900056	negative regulation of leaf senescence	12	1	0.68	0.50253	0.50253	0.50253
GO:0015980	energy derivation by oxidation of organi...	48	3	2.71	0.51469	0.51469	1
GO:0045333	cellular respiration	48	3	2.71	0.51469	0.51469	1
GO:0010557	positive regulation of macromolecule bio...	315	18	17.8	0.51538	1	1
GO:0009738	abscisic acid-activated signaling pathwa...	209	12	11.81	0.5198	1	1
GO:0016570	histone modification	156	9	8.82	0.52341	0.52341	1
GO:0006487	protein N-linked glycosylation	13	1	0.73	0.53066	0.53066	0.53066
GO:0016569	covalent chromatin modification	160	9	9.04	0.55436	0.55436	1
GO:0009415	response to water	412	23	23.28	0.55517	0.99097	0.99393
GO:0051026	chiasma assembly	14	1	0.79	0.5572	0.5572	0.5572
GO:2000241	regulation of reproductive process	269	15	15.2	0.55921	0.99544	0.9999
GO:0042398	cellular modified amino acid biosyntheti...	33	2	1.86	0.56365	0.56365	1
GO:0018193	peptidyl-amino acid modification	180	10	10.17	0.56825	0.56825	1
GO:0009595	detection of biotic stimulus	15	1	0.85	0.58225	0.58225	1
GO:0009819	drought recovery	15	1	0.85	0.58225	0.58225	0.58225
GO:0034644	cellular response to UV	15	1	0.85	0.58225	0.58225	0.58225
GO:0046112	nucleobase biosynthetic process	15	1	0.85	0.58225	0.58225	1
GO:0098581	detection of external biotic stimulus	15	1	0.85	0.58225	0.58225	1
GO:0009991	response to extracellular stimulus	237	13	13.39	0.58462	0.99997	1
GO:0009411	response to UV	109	6	6.16	0.5854	0.5854	0.69787
GO:0010073	meristem maintenance	109	6	6.16	0.5854	1	1
GO:0048509	regulation of meristem development	109	6	6.16	0.5854	1	1
GO:0022900	electron transport chain	72	4	4.07	0.5862	0.5862	1
GO:0048582	positive regulation of post-embryonic de...	72	4	4.07	0.5862	0.5862	0.90236
GO:0046835	carbohydrate phosphorylation	16	1	0.9	0.60587	0.60587	1
GO:0002229	defense response to oomycetes	55	3	3.11	0.60788	0.60788	1
GO:0009966	regulation of signal transduction	369	20	20.85	0.60956	1	1
GO:0006814	sodium ion transport	17	1	0.96	0.62816	0.62816	1
GO:0071281	cellular response to iron ion	17	1	0.96	0.62816	0.62816	0.62816
GO:0071731	response to nitric oxide	17	1	0.96	0.62816	0.62816	1
GO:0097366	response to bronchodilator	17	1	0.96	0.62816	0.62816	1
GO:1905622	negative regulation of leaf development	17	1	0.96	0.62816	0.62816	1
GO:0010030	positive regulation of seed germination	18	1	1.02	0.6492	0.6492	0.6492
GO:0010204	defense response signaling pathway, resi...	18	1	1.02	0.6492	0.6492	1
GO:0010380	regulation of chlorophyll biosynthetic p...	18	1	1.02	0.6492	0.6492	0.6492
GO:0023051	regulation of signaling	378	20	21.36	0.65248	1	1
GO:0010628	positive regulation of gene expression	324	17	18.31	0.65933	1	1
GO:0043414	macromolecule methylation	194	10	10.96	0.66286	0.66286	1
GO:0006282	regulation of DNA repair	19	1	1.07	0.66904	0.66904	1
GO:0031331	positive regulation of cellular cataboli...	19	1	1.07	0.66904	0.66904	1
GO:0032957	inositol trisphosphate metabolic process	19	1	1.07	0.66904	0.66904	0.66904
GO:1901463	regulation of tetrapyrrole biosynthetic ...	19	1	1.07	0.66904	0.66904	1
GO:0010646	regulation of cell communication	382	20	21.59	0.67078	1	1
GO:0010016	shoot system morphogenesis	233	12	13.17	0.67118	1	1
GO:0009741	response to brassinosteroid	160	8	9.04	0.6889	1	1
GO:0009814	defense response, incompatible interacti...	295	15	16.67	0.70052	0.70052	0.91111
GO:0048585	negative regulation of response to stimu...	258	13	14.58	0.70452	0.99999	1
GO:0006400	tRNA modification	21	1	1.19	0.70543	0.70543	1
GO:0045723	positive regulation of fatty acid biosyn...	21	1	1.19	0.70543	0.70543	0.70543
GO:0045923	positive regulation of fatty acid metabo...	21	1	1.19	0.70543	0.70543	1
GO:0000209	protein polyubiquitination	22	1	1.24	0.72209	0.72209	1
GO:0002181	cytoplasmic translation	22	1	1.24	0.72209	0.72209	1
GO:0051053	negative regulation of DNA metabolic pro...	22	1	1.24	0.72209	0.72209	1
GO:0080092	regulation of pollen tube growth	22	1	1.24	0.72209	0.72209	0.72209
GO:1900425	negative regulation of defense response ...	22	1	1.24	0.72209	0.72209	0.72209
GO:1903311	regulation of mRNA metabolic process	22	1	1.24	0.72209	0.72209	1
GO:0098542	defense response to other organism	877	46	49.56	0.72446	0.99994	0.9958
GO:0032259	methylation	225	11	12.71	0.73181	0.73181	0.99645
GO:0050790	regulation of catalytic activity	283	14	15.99	0.73391	0.99999	1
GO:0009896	positive regulation of catabolic process	23	1	1.3	0.73781	0.73781	1
GO:0010039	response to iron ion	23	1	1.3	0.73781	0.73781	1
GO:0010769	regulation of cell morphogenesis involve...	23	1	1.3	0.73781	0.73781	1
GO:0015985	energy coupled proton transport, down el...	23	1	1.3	0.73781	0.73781	1
GO:0015986	ATP synthesis coupled proton transport	23	1	1.3	0.73781	0.73781	0.73781
GO:0090056	regulation of chlorophyll metabolic proc...	23	1	1.3	0.73781	0.73781	1
GO:0051128	regulation of cellular component organiz...	379	19	21.42	0.73812	1	1
GO:0006415	translational termination	24	1	1.36	0.75265	0.75265	1
GO:0046173	polyol biosynthetic process	24	1	1.36	0.75265	0.75265	1
GO:0060284	regulation of cell development	24	1	1.36	0.75265	0.75265	1
GO:1901401	regulation of tetrapyrrole metabolic pro...	24	1	1.36	0.75265	0.75265	1
GO:1902170	cellular response to reactive nitrogen s...	24	1	1.36	0.75265	0.75265	1
GO:1901565	organonitrogen compound catabolic proces...	498	25	28.14	0.75912	0.75912	1
GO:0009793	embryo development ending in seed dorman...	442	22	24.98	0.7616	0.99535	0.9955
GO:0009559	embryo sac central cell differentiation	70	3	3.96	0.76437	0.76437	0.76437
GO:0031328	positive regulation of cellular biosynth...	367	18	20.74	0.76585	1	1
GO:0009112	nucleobase metabolic process	25	1	1.41	0.76665	0.76665	1
GO:0010555	response to mannitol	25	1	1.41	0.76665	0.76665	0.76665
GO:0071248	cellular response to metal ion	25	1	1.41	0.76665	0.76665	1
GO:0090698	post-embryonic plant morphogenesis	252	12	14.24	0.76909	1	1
GO:0048638	regulation of developmental growth	155	7	8.76	0.77943	0.99938	1
GO:0006298	mismatch repair	26	1	1.47	0.77985	0.77985	1
GO:0034614	cellular response to reactive oxygen spe...	26	1	1.47	0.77985	0.77985	1
GO:0006575	cellular modified amino acid metabolic p...	51	2	2.88	0.7917	0.7917	1
GO:0009605	response to external stimulus	1495	78	84.48	0.79185	1	1
GO:0051240	positive regulation of multicellular org...	95	4	5.37	0.79192	0.79192	1
GO:0010629	negative regulation of gene expression	414	20	23.39	0.79681	1	1
GO:0002832	negative regulation of response to bioti...	28	1	1.58	0.80406	0.80406	1
GO:0032102	negative regulation of response to exter...	28	1	1.58	0.80406	0.80406	1
GO:0006260	DNA replication	160	7	9.04	0.8061	0.9998	1
GO:0009057	macromolecule catabolic process	554	27	31.31	0.81436	0.81436	0.99994
GO:0043647	inositol phosphate metabolic process	29	1	1.64	0.81515	0.81515	1
GO:0043901	negative regulation of multi-organism pr...	29	1	1.64	0.81515	0.81515	1
GO:0051173	positive regulation of nitrogen compound...	402	19	22.72	0.82058	1	1
GO:0009891	positive regulation of biosynthetic proc...	384	18	21.7	0.82527	1	1
GO:0000041	transition metal ion transport	30	1	1.7	0.82562	0.82562	1
GO:0009901	anther dehiscence	30	1	1.7	0.82562	0.82562	0.82562
GO:1901701	cellular response to oxygen-containing c...	676	33	38.2	0.83335	0.99996	0.99799
GO:0051094	positive regulation of developmental pro...	102	4	5.76	0.83522	0.83522	1
GO:0009862	systemic acquired resistance, salicylic ...	32	1	1.81	0.8448	0.8448	0.8448
GO:0045490	pectin catabolic process	32	1	1.81	0.8448	0.8448	0.8448
GO:0046483	heterocycle metabolic process	4120	220	232.81	0.84812	1	1
GO:0009615	response to virus	149	6	8.42	0.85303	0.85303	0.85303
GO:0006323	DNA packaging	33	1	1.86	0.85359	0.85359	1
GO:1900055	regulation of leaf senescence	33	1	1.86	0.85359	0.85359	1
GO:0071229	cellular response to acid chemical	512	24	28.93	0.85538	0.99709	0.97737
GO:0071407	cellular response to organic cyclic comp...	214	9	12.09	0.86002	0.99999	1
GO:1900150	regulation of defense response to fungus	60	2	3.39	0.86035	0.86035	1
GO:0002237	response to molecule of bacterial origin	34	1	1.92	0.86188	0.86188	0.86188
GO:2001020	regulation of response to DNA damage sti...	34	1	1.92	0.86188	0.86188	1
GO:0010604	positive regulation of macromolecule met...	417	19	23.56	0.86315	1	1
GO:0042304	regulation of fatty acid biosynthetic pr...	35	1	1.98	0.8697	0.8697	1
GO:2000012	regulation of auxin polar transport	62	2	3.5	0.87249	0.87249	0.87249
GO:0030422	production of siRNA involved in RNA inte...	36	1	2.03	0.87707	0.87707	0.87707
GO:0016070	RNA metabolic process	3006	157	169.86	0.8777	1	1
GO:0009561	megagametogenesis	88	3	4.97	0.88094	0.88094	0.90333
GO:0007051	spindle organization	37	1	2.09	0.88403	0.88403	1
GO:0046777	protein autophosphorylation	37	1	2.09	0.88403	0.88403	0.88403
GO:0048366	leaf development	386	17	21.81	0.88496	0.99982	0.99985
GO:0009408	response to heat	243	10	13.73	0.88601	0.88601	0.9999
GO:0033554	cellular response to stress	781	37	44.13	0.88912	0.99995	1
GO:0019217	regulation of fatty acid metabolic proce...	38	1	2.15	0.8906	0.8906	1
GO:0071804	cellular potassium ion transport	38	1	2.15	0.8906	0.8906	1
GO:0071805	potassium ion transmembrane transport	38	1	2.15	0.8906	0.8906	0.8906
GO:1901699	cellular response to nitrogen compound	38	1	2.15	0.8906	0.8906	1
GO:0009451	RNA modification	328	14	18.53	0.89183	0.89183	1
GO:0046034	ATP metabolic process	114	4	6.44	0.89186	0.89186	0.99331
GO:0000911	cytokinesis by cell plate formation	40	1	2.26	0.90264	0.90264	0.90264
GO:0016246	RNA interference	40	1	2.26	0.90264	0.90264	1
GO:0006725	cellular aromatic compound metabolic pro...	4183	220	236.37	0.90327	1	1
GO:0006972	hyperosmotic response	68	2	3.84	0.90329	0.90329	0.90329
GO:0042742	defense response to bacterium	415	18	23.45	0.9039	0.9039	0.95088
GO:0019538	protein metabolic process	3766	197	212.81	0.90405	1	1
GO:0044085	cellular component biogenesis	926	44	52.33	0.90415	1	1
GO:0009900	dehiscence	41	1	2.32	0.90816	0.90816	1
GO:0015995	chlorophyll biosynthetic process	41	1	2.32	0.90816	0.90816	1
GO:0062013	positive regulation of small molecule me...	41	1	2.32	0.90816	0.90816	1
GO:0071241	cellular response to inorganic substance	41	1	2.32	0.90816	0.90816	1
GO:0010224	response to UV-B	70	2	3.96	0.91191	0.91191	0.91838
GO:0048235	pollen sperm cell differentiation	42	1	2.37	0.91336	0.91336	0.91336
GO:0006996	organelle organization	1338	65	75.61	0.91676	1	1
GO:0002218	activation of innate immune response	43	1	2.43	0.91827	0.91827	1
GO:0002253	activation of immune response	43	1	2.43	0.91827	0.91827	1
GO:0032506	cytokinetic process	43	1	2.43	0.91827	0.91827	1
GO:1902410	mitotic cytokinetic process	43	1	2.43	0.91827	0.91827	1
GO:0042545	cell wall modification	168	6	9.49	0.91836	0.91836	0.91836
GO:0031325	positive regulation of cellular metaboli...	444	19	25.09	0.91969	1	1
GO:0007131	reciprocal meiotic recombination	44	1	2.49	0.9229	0.9229	1
GO:0016036	cellular response to phosphate starvatio...	44	1	2.49	0.9229	0.9229	0.9229
GO:0034599	cellular response to oxidative stress	44	1	2.49	0.9229	0.9229	1
GO:0035825	homologous recombination	44	1	2.49	0.9229	0.9229	1
GO:0055046	microgametogenesis	45	1	2.54	0.92726	0.92726	1
GO:0009126	purine nucleoside monophosphate metaboli...	126	4	7.12	0.93066	0.93066	1
GO:0009144	purine nucleoside triphosphate metabolic...	126	4	7.12	0.93066	0.93066	1
GO:0009167	purine ribonucleoside monophosphate meta...	126	4	7.12	0.93066	0.93066	0.9774
GO:0009205	purine ribonucleoside triphosphate metab...	126	4	7.12	0.93066	0.93066	0.9774
GO:0048519	negative regulation of biological proces...	1008	47	56.96	0.93241	1	1
GO:0009199	ribonucleoside triphosphate metabolic pr...	127	4	7.18	0.93325	0.93325	1
GO:0009909	regulation of flower development	127	4	7.18	0.93325	0.93325	0.99668
GO:0000302	response to reactive oxygen species	151	5	8.53	0.93348	0.93348	0.99896
GO:0006779	porphyrin-containing compound biosynthet...	47	1	2.66	0.93527	0.93527	1
GO:0009910	negative regulation of flower developmen...	47	1	2.66	0.93527	0.93527	0.93527
GO:0031050	dsRNA processing	47	1	2.66	0.93527	0.93527	1
GO:0051193	regulation of cofactor metabolic process	47	1	2.66	0.93527	0.93527	1
GO:0070918	production of small RNA involved in gene...	47	1	2.66	0.93527	0.93527	1
GO:0031329	regulation of cellular catabolic process	48	1	2.71	0.93894	0.93894	1
GO:0022607	cellular component assembly	601	26	33.96	0.94054	1	1
GO:1901360	organic cyclic compound metabolic proces...	4244	220	239.82	0.94086	1	1
GO:0009141	nucleoside triphosphate metabolic proces...	131	4	7.4	0.94274	0.94274	1
GO:0065009	regulation of molecular function	357	14	20.17	0.94541	1	1
GO:0010150	leaf senescence	108	3	6.1	0.94779	0.94779	0.97608
GO:0006413	translational initiation	52	1	2.94	0.95165	0.95165	0.95165
GO:0048469	cell maturation	136	4	7.68	0.95286	1	1
GO:0048609	multicellular organismal reproductive pr...	208	7	11.75	0.95311	0.99922	1
GO:0006813	potassium ion transport	53	1	2.99	0.95439	0.95439	1
GO:0030003	cellular cation homeostasis	53	1	2.99	0.95439	0.95439	0.95439
GO:0045834	positive regulation of lipid metabolic p...	53	1	2.99	0.95439	0.95439	1
GO:0046889	positive regulation of lipid biosyntheti...	53	1	2.99	0.95439	0.95439	1
GO:0009161	ribonucleoside monophosphate metabolic p...	138	4	7.8	0.95643	0.95643	1
GO:1900424	regulation of defense response to bacter...	54	1	3.05	0.95697	0.95697	1
GO:0043207	response to external biotic stimulus	1155	53	65.27	0.95714	1	0.99887
GO:0051707	response to other organism	1155	53	65.27	0.95714	1	0.99999
GO:0009607	response to biotic stimulus	1181	54	66.74	0.96119	1	0.99869
GO:0006305	DNA alkylation	56	1	3.16	0.96171	0.96171	1
GO:0006306	DNA methylation	56	1	3.16	0.96171	0.96171	1
GO:0051606	detection of stimulus	57	1	3.22	0.96388	0.96388	1
GO:0034641	cellular nitrogen compound metabolic pro...	4703	242	265.75	0.96446	1	1
GO:0045595	regulation of cell differentiation	58	1	3.28	0.96593	0.96593	1
GO:0032504	multicellular organism reproduction	218	7	12.32	0.96633	0.99953	1
GO:0034660	ncRNA metabolic process	398	15	22.49	0.9667	1	1
GO:0006873	cellular ion homeostasis	59	1	3.33	0.96786	0.96786	1
GO:0090693	plant organ senescence	120	3	6.78	0.96896	0.96896	0.9855
GO:0035194	posttranscriptional gene silencing by RN...	60	1	3.39	0.96968	0.96968	1
GO:0009617	response to bacterium	509	20	28.76	0.96984	0.96984	0.98609
GO:0033014	tetrapyrrole biosynthetic process	61	1	3.45	0.9714	0.9714	1
GO:0034605	cellular response to heat	61	1	3.45	0.9714	0.9714	0.9714
GO:0000281	mitotic cytokinesis	62	1	3.5	0.97303	0.97303	1
GO:0043624	cellular protein complex disassembly	62	1	3.5	0.97303	0.97303	1
GO:1905392	plant organ morphogenesis	472	18	26.67	0.97367	1	1
GO:0009123	nucleoside monophosphate metabolic proce...	151	4	8.53	0.97417	0.97417	1
GO:0006402	mRNA catabolic process	63	1	3.56	0.97455	0.97455	1
GO:0015994	chlorophyll metabolic process	63	1	3.56	0.97455	0.97455	1
GO:0031348	negative regulation of defense response	63	1	3.56	0.97455	0.97455	1
GO:0032984	protein-containing complex disassembly	64	1	3.62	0.976	0.976	1
GO:0031047	gene silencing by RNA	98	2	5.54	0.97728	0.97728	1
GO:0000272	polysaccharide catabolic process	66	1	3.73	0.97864	0.97864	1
GO:2000024	regulation of leaf development	66	1	3.73	0.97864	0.97864	1
GO:0051510	regulation of unidimensional cell growth	67	1	3.79	0.97985	0.97985	1
GO:0009893	positive regulation of metabolic process	506	19	28.59	0.98069	1	1
GO:0044728	DNA methylation or demethylation	68	1	3.84	0.981	0.981	1
GO:0072521	purine-containing compound metabolic pro...	186	5	10.51	0.98199	0.98199	1
GO:0048316	seed development	616	24	34.81	0.98205	1	1
GO:0061640	cytoskeleton-dependent cytokinesis	69	1	3.9	0.98208	0.98208	1
GO:0002831	regulation of response to biotic stimulu...	133	3	7.52	0.98263	0.98263	1
GO:0048507	meristem development	213	6	12.04	0.98304	1	1
GO:0006304	DNA modification	70	1	3.96	0.98309	0.98309	1
GO:0019751	polyol metabolic process	70	1	3.96	0.98309	0.98309	1
GO:0045087	innate immune response	468	17	26.45	0.98327	0.98327	0.97985
GO:0009894	regulation of catabolic process	71	1	4.01	0.98405	0.98405	1
GO:0016441	posttranscriptional gene silencing	71	1	4.01	0.98405	0.98405	1
GO:0051607	defense response to virus	71	1	4.01	0.98405	0.98405	1
GO:0006464	cellular protein modification process	2211	104	124.94	0.98441	1	1
GO:0036211	protein modification process	2211	104	124.94	0.98441	1	1
GO:0006778	porphyrin-containing compound metabolic ...	72	1	4.07	0.98496	0.98496	1
GO:0022411	cellular component disassembly	72	1	4.07	0.98496	0.98496	1
GO:0046165	alcohol biosynthetic process	72	1	4.07	0.98496	0.98496	1
GO:0009926	auxin polar transport	107	2	6.05	0.98552	0.98552	0.99629
GO:0009737	response to abscisic acid	626	24	35.37	0.9858	0.99999	0.99998
GO:0009150	purine ribonucleotide metabolic process	166	4	9.38	0.98617	0.98617	0.99782
GO:0032101	regulation of response to external stimu...	140	3	7.91	0.98738	0.98738	1
GO:0071369	cellular response to ethylene stimulus	75	1	4.24	0.98738	0.98738	0.98738
GO:0006955	immune response	479	17	27.07	0.98754	0.98754	0.98898
GO:0097305	response to alcohol	633	24	35.77	0.98799	0.99999	0.99996
GO:0010154	fruit development	633	24	35.77	0.98799	1	1
GO:0002376	immune system process	528	19	29.84	0.98904	0.98904	0.98468
GO:2000028	regulation of photoperiodism, flowering	78	1	4.41	0.9894	0.9894	0.9894
GO:0044267	cellular protein metabolic process	3286	159	185.68	0.98971	1	1
GO:0006163	purine nucleotide metabolic process	173	4	9.78	0.98974	0.98974	1
GO:0048522	positive regulation of cellular process	704	27	39.78	0.9898	1	1
GO:0007568	aging	145	3	8.19	0.98997	0.98997	0.99529
GO:0006754	ATP biosynthetic process	79	1	4.46	0.99001	0.99001	1
GO:0055082	cellular chemical homeostasis	79	1	4.46	0.99001	0.99001	1
GO:0008033	tRNA processing	81	1	4.58	0.99111	0.99111	1
GO:0022604	regulation of cell morphogenesis	81	1	4.58	0.99111	0.99111	1
GO:0043170	macromolecule metabolic process	7291	377	411.99	0.99111	1	1
GO:0009553	embryo sac development	148	3	8.36	0.99128	0.99128	0.99904
GO:0009259	ribonucleotide metabolic process	177	4	10	0.99137	0.99137	1
GO:0042737	drug catabolic process	82	1	4.63	0.99161	0.99161	1
GO:0055080	cation homeostasis	82	1	4.63	0.99161	0.99161	1
GO:0000910	cytokinesis	84	1	4.75	0.99254	0.99254	1
GO:0033013	tetrapyrrole metabolic process	85	1	4.8	0.99296	0.99296	1
GO:2000242	negative regulation of reproductive proc...	85	1	4.8	0.99296	0.99296	1
GO:0046148	pigment biosynthetic process	122	2	6.89	0.99325	0.99325	1
GO:0002252	immune effector process	86	1	4.86	0.99336	0.99336	1
GO:0072522	purine-containing compound biosynthetic ...	123	2	6.95	0.99359	0.99359	1
GO:0006401	RNA catabolic process	88	1	4.97	0.99409	0.99409	1
GO:0006865	amino acid transport	88	1	4.97	0.99409	0.99409	0.99409
GO:0048653	anther development	88	1	4.97	0.99409	0.99409	1
GO:0022622	root system development	551	19	31.14	0.99412	0.99985	0.99752
GO:0048364	root development	551	19	31.14	0.99412	0.99985	0.99985
GO:0009658	chloroplast organization	215	5	12.15	0.99443	0.99443	0.99443
GO:0044087	regulation of cellular component biogene...	89	1	5.03	0.99443	0.99443	1
GO:0009145	purine nucleoside triphosphate biosynthe...	90	1	5.09	0.99475	0.99475	1
GO:0009206	purine ribonucleoside triphosphate biosy...	90	1	5.09	0.99475	0.99475	1
GO:0009127	purine nucleoside monophosphate biosynth...	91	1	5.14	0.99504	0.99504	1
GO:0009168	purine ribonucleoside monophosphate bios...	91	1	5.14	0.99504	0.99504	1
GO:0009201	ribonucleoside triphosphate biosynthetic...	91	1	5.14	0.99504	0.99504	1
GO:0051052	regulation of DNA metabolic process	91	1	5.14	0.99504	0.99504	1
GO:0048584	positive regulation of response to stimu...	323	9	18.25	0.99522	1	1
GO:0080135	regulation of cellular response to stres...	92	1	5.2	0.99533	0.99533	1
GO:0048827	phyllome development	537	18	30.34	0.99538	1	1
GO:0033993	response to lipid	845	32	47.75	0.99545	1	1
GO:0060918	auxin transport	130	2	7.35	0.99553	0.99553	0.99898
GO:0009142	nucleoside triphosphate biosynthetic pro...	93	1	5.26	0.99559	0.99559	1
GO:1902600	proton transmembrane transport	93	1	5.26	0.99559	0.99559	1
GO:0046890	regulation of lipid biosynthetic process	94	1	5.31	0.99584	0.99584	1
GO:0006486	protein glycosylation	95	1	5.37	0.99608	0.99608	1
GO:0009101	glycoprotein biosynthetic process	95	1	5.37	0.99608	0.99608	1
GO:0010029	regulation of seed germination	95	1	5.37	0.99608	0.99608	1
GO:0043413	macromolecule glycosylation	95	1	5.37	0.99608	0.99608	1
GO:0009267	cellular response to starvation	96	1	5.42	0.9963	0.9963	1
GO:0019216	regulation of lipid metabolic process	98	1	5.54	0.99671	0.99671	1
GO:0019693	ribose phosphate metabolic process	201	4	11.36	0.99701	0.99701	1
GO:0035690	cellular response to drug	138	2	7.8	0.99705	0.99705	1
GO:0009626	plant-type hypersensitive response	100	1	5.65	0.99707	0.99707	1
GO:0034050	host programmed cell death induced by sy...	100	1	5.65	0.99707	0.99707	1
GO:0042493	response to drug	576	19	32.55	0.99711	1	1
GO:0009755	hormone-mediated signaling pathway	600	20	33.9	0.9972	1	1
GO:0009100	glycoprotein metabolic process	101	1	5.71	0.99724	0.99724	1
GO:0009156	ribonucleoside monophosphate biosyntheti...	101	1	5.71	0.99724	0.99724	1
GO:0048831	regulation of shoot system development	203	4	11.47	0.99727	0.99727	1
GO:0009863	salicylic acid mediated signaling pathwa...	102	1	5.76	0.9974	0.9974	1
GO:0043412	macromolecule modification	2605	118	147.2	0.99746	1	1
GO:0006091	generation of precursor metabolites and ...	205	4	11.58	0.9975	0.9975	1
GO:0000226	microtubule cytoskeleton organization	103	1	5.82	0.99754	0.99754	1
GO:0071482	cellular response to light stimulus	103	1	5.82	0.99754	0.99754	1
GO:0051049	regulation of transport	142	2	8.02	0.99761	0.99761	0.99949
GO:0045089	positive regulation of innate immune res...	104	1	5.88	0.99768	0.99768	1
GO:0002684	positive regulation of immune system pro...	105	1	5.93	0.99782	0.99782	1
GO:0050778	positive regulation of immune response	105	1	5.93	0.99782	0.99782	1
GO:0009914	hormone transport	144	2	8.14	0.99784	0.99784	0.99955
GO:0009124	nucleoside monophosphate biosynthetic pr...	106	1	5.99	0.99794	0.99794	1
GO:0006950	response to stress	2948	135	166.58	0.99797	1	1
GO:0044248	cellular catabolic process	771	27	43.57	0.99809	0.99809	1
GO:0071446	cellular response to salicylic acid stim...	109	1	6.16	0.99827	0.99827	1
GO:0010015	root morphogenesis	272	6	15.37	0.99836	1	1
GO:0071236	cellular response to antibiotic	110	1	6.22	0.99837	0.99837	1
GO:0046677	response to antibiotic	353	9	19.95	0.99841	0.99841	0.99679
GO:0071478	cellular response to radiation	111	1	6.27	0.99846	0.99846	1
GO:0015672	monovalent inorganic cation transport	151	2	8.53	0.99851	0.99851	1
GO:0031669	cellular response to nutrient levels	112	1	6.33	0.99855	0.99855	1
GO:1900140	regulation of seedling development	112	1	6.33	0.99855	0.99855	1
GO:0010035	response to inorganic substance	806	28	45.54	0.99864	1	1
GO:0009152	purine ribonucleotide biosynthetic proce...	114	1	6.44	0.99871	0.99871	1
GO:0070085	glycosylation	115	1	6.5	0.99878	0.99878	1
GO:0098662	inorganic cation transmembrane transport	157	2	8.87	0.99891	0.99891	1
GO:0009860	pollen tube growth	117	1	6.61	0.99892	0.99892	1
GO:0048573	photoperiodism, flowering	117	1	6.61	0.99892	0.99892	1
GO:0040008	regulation of growth	312	7	17.63	0.99901	1	1
GO:0006066	alcohol metabolic process	119	1	6.72	0.99904	0.99904	1
GO:0006164	purine nucleotide biosynthetic process	119	1	6.72	0.99904	0.99904	1
GO:0048443	stamen development	119	1	6.72	0.99904	0.99904	1
GO:0048466	androecium development	119	1	6.72	0.99904	0.99904	1
GO:0048581	negative regulation of post-embryonic de...	119	1	6.72	0.99904	0.99904	1
GO:0042440	pigment metabolic process	160	2	9.04	0.99907	0.99907	1
GO:0021700	developmental maturation	230	4	13	0.99921	1	1
GO:0009648	photoperiodism	123	1	6.95	0.99924	0.99924	1
GO:0009260	ribonucleotide biosynthetic process	125	1	7.06	0.99932	0.99932	1
GO:0046390	ribose phosphate biosynthetic process	125	1	7.06	0.99932	0.99932	1
GO:0009555	pollen development	202	3	11.41	0.99935	0.99935	0.99988
GO:0009845	seed germination	167	2	9.44	0.99936	0.99936	0.99988
GO:0001558	regulation of cell growth	127	1	7.18	0.9994	0.9994	1
GO:0014070	response to organic cyclic compound	431	11	24.35	0.9994	1	1
GO:0015849	organic acid transport	128	1	7.23	0.99943	0.99943	1
GO:0046942	carboxylic acid transport	128	1	7.23	0.99943	0.99943	1
GO:0022603	regulation of anatomical structure morph...	129	1	7.29	0.99946	0.99946	1
GO:0080167	response to karrikin	129	1	7.29	0.99946	0.99946	0.99946
GO:0006412	translation	725	23	40.97	0.99946	1	1
GO:0009657	plastid organization	270	5	15.26	0.99949	0.99949	0.99982
GO:0010565	regulation of cellular ketone metabolic ...	130	1	7.35	0.99949	0.99949	1
GO:0032870	cellular response to hormone stimulus	774	25	43.74	0.9995	1	1
GO:0009108	coenzyme biosynthetic process	173	2	9.78	0.99954	0.99954	1
GO:0042594	response to starvation	132	1	7.46	0.99955	0.99955	1
GO:0043604	amide biosynthetic process	781	25	44.13	0.99959	1	1
GO:1901575	organic substance catabolic process	827	27	46.73	0.9996	0.9996	1
GO:0098660	inorganic ion transmembrane transport	176	2	9.95	0.9996	0.9996	1
GO:0006633	fatty acid biosynthetic process	134	1	7.57	0.9996	0.9996	1
GO:1903047	mitotic cell cycle process	135	1	7.63	0.99962	0.99962	1
GO:0043043	peptide biosynthetic process	737	23	41.65	0.99962	1	1
GO:0098655	cation transmembrane transport	178	2	10.06	0.99964	0.99964	1
GO:0071495	cellular response to endogenous stimulus	785	25	44.36	0.99964	1	1
GO:0048583	regulation of response to stimulus	786	25	44.41	0.99965	1	1
GO:0045488	pectin metabolic process	137	1	7.74	0.99966	0.99966	1
GO:0010393	galacturonan metabolic process	138	1	7.8	0.99968	0.99968	1
GO:0016052	carbohydrate catabolic process	138	1	7.8	0.99968	0.99968	1
GO:0031349	positive regulation of defense response	138	1	7.8	0.99968	0.99968	1
GO:0050801	ion homeostasis	138	1	7.8	0.99968	0.99968	1
GO:0070887	cellular response to chemical stimulus	1015	35	57.35	0.99968	1	1
GO:0062012	regulation of small molecule metabolic p...	140	1	7.91	0.99972	0.99972	1
GO:0034613	cellular protein localization	427	10	24.13	0.99974	1	1
GO:0045088	regulation of innate immune response	144	1	8.14	0.99978	0.99978	1
GO:0006807	nitrogen compound metabolic process	7725	384	436.52	0.99978	1	1
GO:1901617	organic hydroxy compound biosynthetic pr...	148	1	8.36	0.99982	0.99982	1
GO:0006518	peptide metabolic process	763	23	43.12	0.99983	1	1
GO:0009117	nucleotide metabolic process	264	4	14.92	0.99984	0.99984	1
GO:0051241	negative regulation of multicellular org...	150	1	8.48	0.99984	0.99984	1
GO:0050776	regulation of immune response	151	1	8.53	0.99985	0.99985	1
GO:0006753	nucleoside phosphate metabolic process	266	4	15.03	0.99986	0.99986	1
GO:0009627	systemic acquired resistance	155	1	8.76	0.99988	0.99988	1
GO:2000026	regulation of multicellular organismal d...	501	12	28.31	0.99988	1	1
GO:0042592	homeostatic process	418	9	23.62	0.99988	1	1
GO:0051188	cofactor biosynthetic process	238	3	13.45	0.99989	0.99989	1
GO:0034655	nucleobase-containing compound catabolic...	156	1	8.82	0.99989	0.99989	1
GO:0048518	positive regulation of biological proces...	986	32	55.72	0.99989	1	1
GO:0043603	cellular amide metabolic process	824	25	46.56	0.99989	1	1
GO:0002682	regulation of immune system process	158	1	8.93	0.9999	0.9999	1
GO:0000278	mitotic cell cycle	160	1	9.04	0.99991	0.99991	1
GO:0051093	negative regulation of developmental pro...	160	1	9.04	0.99991	0.99991	1
GO:0001101	response to acid chemical	1239	43	70.01	0.99991	1	1
GO:0048229	gametophyte development	342	6	19.33	0.99992	0.99992	0.99998
GO:0055086	nucleobase-containing small molecule met...	311	5	17.57	0.99992	0.99992	1
GO:0090351	seedling development	205	2	11.58	0.99992	0.99992	0.99986
GO:0045454	cell redox homeostasis	162	1	9.15	0.99992	0.99992	0.99992
GO:0070727	cellular macromolecule localization	456	10	25.77	0.99992	1	1
GO:0009056	catabolic process	887	27	50.12	0.99993	0.99993	1
GO:0009932	cell tip growth	164	1	9.27	0.99993	0.99993	1
GO:1901700	response to oxygen-containing compound	1642	61	92.78	0.99993	1	1
GO:0006732	coenzyme metabolic process	211	2	11.92	0.99994	0.99994	1
GO:0042180	cellular ketone metabolic process	165	1	9.32	0.99994	0.99994	1
GO:0009888	tissue development	622	16	35.15	0.99994	1	1
GO:0051239	regulation of multicellular organismal p...	545	13	30.8	0.99994	1	1
GO:0009743	response to carbohydrate	170	1	9.61	0.99995	0.99995	1
GO:0009266	response to temperature stimulus	558	13	31.53	0.99996	0.99996	1
GO:0009751	response to salicylic acid	259	3	14.64	0.99996	0.99996	0.99991
GO:0006631	fatty acid metabolic process	173	1	9.78	0.99996	0.99996	1
GO:0031667	response to nutrient levels	175	1	9.89	0.99996	0.99996	1
GO:0048580	regulation of post-embryonic development	363	6	20.51	0.99997	0.99997	1
GO:0008219	cell death	222	2	12.54	0.99997	0.99997	0.99981
GO:0009165	nucleotide biosynthetic process	177	1	10	0.99997	0.99997	1
GO:1901293	nucleoside phosphate biosynthetic proces...	177	1	10	0.99997	0.99997	1
GO:0006979	response to oxidative stress	428	8	24.19	0.99998	0.99998	1
GO:0071555	cell wall organization	374	6	21.13	0.99998	0.99998	0.99999
GO:0007017	microtubule-based process	185	1	10.45	0.99998	0.99998	1
GO:0009723	response to ethylene	186	1	10.51	0.99998	0.99998	1
GO:0012501	programmed cell death	185	1	10.45	0.99998	0.99998	1
GO:0048588	developmental cell growth	186	1	10.51	0.99998	0.99998	1
GO:0003006	developmental process involved in reprod...	1338	45	75.61	0.99998	1	1
GO:0071310	cellular response to organic substance	875	25	49.44	0.99998	1	1
GO:0048367	shoot system development	823	23	46.51	0.99998	1	0.9999
GO:0045229	external encapsulating structure organiz...	400	6	22.6	0.99999	0.99999	1
GO:0034220	ion transmembrane transport	318	4	17.97	0.99999	0.99999	0.99974
GO:0031347	regulation of defense response	284	3	16.05	0.99999	0.99999	1
GO:0019725	cellular homeostasis	242	2	13.67	0.99999	0.99999	1
GO:0007010	cytoskeleton organization	203	1	11.47	0.99999	0.99999	1
GO:0008380	RNA splicing	195	1	11.02	0.99999	0.99999	0.99999
GO:0009611	response to wounding	200	1	11.3	0.99999	0.99999	0.99999
GO:0010228	vegetative to reproductive phase transit...	206	1	11.64	0.99999	0.99999	1
GO:0015711	organic anion transport	196	1	11.08	0.99999	0.99999	1
GO:0019439	aromatic compound catabolic process	206	1	11.64	0.99999	0.99999	1
GO:0044270	cellular nitrogen compound catabolic pro...	206	1	11.64	0.99999	0.99999	1
GO:0046686	response to cadmium ion	205	1	11.58	0.99999	0.99999	0.99999
GO:0046700	heterocycle catabolic process	208	1	11.75	0.99999	0.99999	1
GO:0048468	cell development	347	5	19.61	0.99999	1	1
GO:0008150	biological_process	17396	983	983	1	1	1
GO:0008152	metabolic process	11645	490	658.03	1	1	1
GO:0071704	organic substance metabolic process	9444	398	533.65	1	1	1
GO:0044238	primary metabolic process	8957	396	506.14	1	1	1
GO:0044237	cellular metabolic process	8603	369	486.13	1	1	1
GO:0044260	cellular macromolecule metabolic process	5687	230	321.36	1	1	1
GO:1901564	organonitrogen compound metabolic proces...	4670	205	263.89	1	1	1
GO:0010467	gene expression	3451	119	195.01	1	1	1
GO:0032502	developmental process	2624	97	148.28	1	1	0.99997
GO:0048856	anatomical structure development	2556	97	144.43	1	1	0.99991
GO:0009058	biosynthetic process	4253	96	240.33	1	1	1
GO:1901576	organic substance biosynthetic process	4046	96	228.63	1	1	1
GO:0044249	cellular biosynthetic process	3959	95	223.71	1	1	1
GO:0044271	cellular nitrogen compound biosynthetic ...	2944	94	166.36	1	1	1
GO:0009059	macromolecule biosynthetic process	2983	91	168.56	1	1	1
GO:0034645	cellular macromolecule biosynthetic proc...	2920	90	165	1	1	1
GO:0071840	cellular component organization or bioge...	2553	90	144.26	1	1	1
GO:0007275	multicellular organism development	2291	80	129.46	1	1	1
GO:0042221	response to chemical	2441	79	137.93	1	1	1
GO:0016043	cellular component organization	2321	72	131.15	1	1	1
GO:0018130	heterocycle biosynthetic process	2243	71	126.75	1	1	1
GO:0019438	aromatic compound biosynthetic process	2260	71	127.71	1	1	1
GO:1901362	organic cyclic compound biosynthetic pro...	2338	71	132.11	1	1	1
GO:0019222	regulation of metabolic process	2420	68	136.75	1	1	1
GO:0031323	regulation of cellular metabolic process	2167	68	122.45	1	1	1
GO:0034654	nucleobase-containing compound biosynthe...	2022	68	114.26	1	1	1
GO:0051171	regulation of nitrogen compound metaboli...	1972	68	111.43	1	1	1
GO:0060255	regulation of macromolecule metabolic pr...	2143	68	121.1	1	1	1
GO:0080090	regulation of primary metabolic process	2055	68	116.12	1	1	1
GO:0006793	phosphorus metabolic process	1992	56	112.56	1	1	1
GO:0006796	phosphate-containing compound metabolic ...	1986	56	112.22	1	1	1
GO:0009889	regulation of biosynthetic process	1888	55	106.69	1	1	1
GO:0010556	regulation of macromolecule biosynthetic...	1744	55	98.55	1	1	1
GO:0031326	regulation of cellular biosynthetic proc...	1841	55	104.03	1	1	1
GO:0010468	regulation of gene expression	1911	54	107.99	1	1	1
GO:2000112	regulation of cellular macromolecule bio...	1719	54	97.14	1	1	1
GO:0010033	response to organic substance	1831	50	103.46	1	1	1
GO:0009628	response to abiotic stimulus	1868	46	105.56	1	1	1
GO:0048731	system development	1688	43	95.38	1	1	1
GO:0009719	response to endogenous stimulus	1596	41	90.19	1	1	1
GO:0009725	response to hormone	1592	41	89.96	1	1	1
GO:0019219	regulation of nucleobase-containing comp...	1704	39	96.29	1	1	1
GO:0032774	RNA biosynthetic process	1781	39	100.64	1	1	1
GO:0051252	regulation of RNA metabolic process	1650	39	93.24	1	1	1
GO:0097659	nucleic acid-templated transcription	1776	39	100.36	1	1	1
GO:0006351	transcription, DNA-templated	1764	38	99.68	1	1	1
GO:1903506	regulation of nucleic acid-templated tra...	1608	38	90.86	1	1	1
GO:2001141	regulation of RNA biosynthetic process	1608	38	90.86	1	1	1
GO:0006355	regulation of transcription, DNA-templat...	1596	37	90.19	1	1	1
GO:0016310	phosphorylation	1505	37	85.04	1	1	1
GO:0006468	protein phosphorylation	1310	33	74.02	1	1	1
GO:0009791	post-embryonic development	1413	30	79.84	1	1	1
GO:1901566	organonitrogen compound biosynthetic pro...	1417	29	80.07	1	1	1
GO:0048608	reproductive structure development	1094	28	61.82	1	1	1
GO:0061458	reproductive system development	1096	28	61.93	1	1	1
GO:0099402	plant organ development	1029	27	58.15	1	1	1
GO:0051179	localization	2388	26	134.94	1	1	1
GO:0009653	anatomical structure morphogenesis	889	19	50.23	1	1	1
GO:0033036	macromolecule localization	731	17	41.31	1	1	1
GO:0006810	transport	2230	16	126.01	1	1	1
GO:0051234	establishment of localization	2275	16	128.55	1	1	1
GO:0005975	carbohydrate metabolic process	1035	14	58.48	1	1	1
GO:0050793	regulation of developmental process	660	13	37.29	1	1	1
GO:0065008	regulation of biological quality	939	12	53.06	1	1	1
GO:0008104	protein localization	592	10	33.45	1	1	1
GO:0051641	cellular localization	601	10	33.96	1	1	1
GO:0030154	cell differentiation	634	9	35.83	1	1	1
GO:0044281	small molecule metabolic process	1393	9	78.71	1	1	1
GO:0048869	cellular developmental process	819	9	46.28	1	1	1
GO:0071702	organic substance transport	841	8	47.52	1	1	1
GO:0009314	response to radiation	783	7	44.25	1	1	1
GO:0009416	response to light stimulus	760	7	42.95	1	1	1
GO:0040007	growth	628	7	35.49	1	1	1
GO:0048589	developmental growth	464	7	26.22	1	1	1
GO:0006970	response to osmotic stress	581	6	32.83	1	1	1
GO:0017144	drug metabolic process	515	6	29.1	1	1	1
GO:0071554	cell wall organization or biogenesis	498	6	28.14	1	1	1
GO:0006811	ion transport	671	5	37.92	1	1	1
GO:0009908	flower development	449	5	25.37	1	1	1
GO:0019637	organophosphate metabolic process	471	5	26.61	1	1	1
GO:0055085	transmembrane transport	929	5	52.5	1	1	1
GO:0090567	reproductive shoot system development	453	5	25.6	1	1	1
GO:1901135	carbohydrate derivative metabolic proces...	518	5	29.27	1	1	1
GO:0009651	response to salt stress	509	4	28.76	1	1	1
GO:0044283	small molecule biosynthetic process	592	4	33.45	1	1	1
GO:0080134	regulation of response to stress	406	4	22.94	1	1	1
GO:0006082	organic acid metabolic process	955	3	53.96	1	1	1
GO:0006629	lipid metabolic process	800	3	45.21	1	1	1
GO:0009409	response to cold	373	3	21.08	1	1	1
GO:0016053	organic acid biosynthetic process	482	3	27.24	1	1	1
GO:0019752	carboxylic acid metabolic process	869	3	49.1	1	1	1
GO:0043436	oxoacid metabolic process	951	3	53.74	1	1	1
GO:0046394	carboxylic acid biosynthetic process	481	3	27.18	1	1	1
GO:0051186	cofactor metabolic process	361	3	20.4	1	1	1
GO:0006812	cation transport	420	2	23.73	1	1	1
GO:0010038	response to metal ion	295	2	16.67	1	1	1
GO:0010817	regulation of hormone levels	314	2	17.74	1	1	1
GO:0044255	cellular lipid metabolic process	522	2	29.5	1	1	1
GO:0090407	organophosphate biosynthetic process	308	2	17.4	1	1	1
GO:1901137	carbohydrate derivative biosynthetic pro...	303	2	17.12	1	1	1
GO:0000902	cell morphogenesis	385	1	21.76	1	1	1
GO:0000904	cell morphogenesis involved in different...	247	1	13.96	1	1	1
GO:0005976	polysaccharide metabolic process	355	1	20.06	1	1	1
GO:0006399	tRNA metabolic process	209	1	11.81	1	1	1
GO:0006820	anion transport	267	1	15.09	1	1	1
GO:0008610	lipid biosynthetic process	438	1	24.75	1	1	1
GO:0009733	response to auxin	381	1	21.53	1	1	1
GO:0009826	unidimensional cell growth	300	1	16.95	1	1	1
GO:0016049	cell growth	428	1	24.19	1	1	1
GO:0030001	metal ion transport	226	1	12.77	1	1	1
GO:0032787	monocarboxylic acid metabolic process	404	1	22.83	1	1	1
GO:0032989	cellular component morphogenesis	414	1	23.39	1	1	1
GO:0043933	protein-containing complex subunit organ...	438	1	24.75	1	1	1
GO:0044262	cellular carbohydrate metabolic process	406	1	22.94	1	1	1
GO:0048437	floral organ development	237	1	13.39	1	1	1
GO:0048438	floral whorl development	215	1	12.15	1	1	1
GO:0048878	chemical homeostasis	214	1	12.09	1	1	1
GO:0051301	cell division	272	1	15.37	1	1	1
GO:0060560	developmental growth involved in morphog...	338	1	19.1	1	1	1
GO:0071705	nitrogen compound transport	733	1	41.42	1	1	1
GO:0072330	monocarboxylic acid biosynthetic process	282	1	15.94	1	1	1
GO:1901361	organic cyclic compound catabolic proces...	218	1	12.32	1	1	1
GO:1901615	organic hydroxy compound metabolic proce...	260	1	14.69	1	1	1

[truncated: 4 more sheets: Suppl Table 11 Expanded Genes, Suppl Table 12 Contracted GO, Suppl Table 13 PSGs, Suppl Table 14 PSG GO terms]
